# Supplementary material for: Integrative omics analyses of the ligninolytic Rhodosporidium fluviale LM-2 disclose catabolic pathways for biobased chemical production
Source: Biotechnol Biofuels Bioprod. 2023 Jan 9;16:5. doi: 10.1186/s13068-022-02251-6 (PMC9830802; doi:10.1186/s13068-022-02251-6)
Supplement: Supplementary file 8 — Additional file 8: Table S2. Description and gene expression profile of the R. fluviale LM-2 genome (Excel table). S2.1) List of R. fluviale LM-2 genes (IDs) with functional prediction protein, protein length, EC number and GO terms based on Blast2Go (69) analysis. The presence or absence of signal peptides was identified using SignalP (73). The Cazy domain was identified using dbCAN (74). For the Log2Fold change values, p ≤ 0.05 was considered statistically significant. Log2 fold change ≥ 1 was considered indicative of upregulation and Log2 fold change ≤ 1 was considered indicative of downregulation. S2.2) Number of genes with a GO separated by GO term categories: biological process, cellular component, and molecular function. S2.3) Pfam domain for each gene with the name of the enzyme for aromatic degradation and the aromatic pathway to which it is related. S2.4) Expression profiles of ligninolytic and aromatic compound degradation genes in the R. fluviale LM-2 transcriptome. [file 13068_2022_2251_MOESM8_ESM.xlsx]

## Sheet: Gen + transcp (S2.1)
ID gene	Description based on Blast2Go	Length (aa)	EC number	GO IDs	Signal Peptide	Cazyme domain	Log2FoldChange
RF_00001	hypothetical protein PSTG_03726	1383			N	--NA--	-
RF_00002	---NA---	282			N	--NA--	-
RF_00003	---NA---	317			N	--NA--	-
RF_00004	---NA---	460			N	--NA--	-
RF_00005	---NA---	253			N	--NA--	-0.412722
RF_00006	---NA---	77			N	--NA--	-
RF_00007	3 (2 ),5 -bisphosphate nucleotidase	352	EC:3.1.3.7; EC:3.1.3.57; EC:3.1.3.41; EC:3.1.3.31	C:GO:0005634; F:GO:0008441; F:GO:0052829; C:GO:0005829; P:GO:0046854; F:GO:0004441; P:GO:0016311; P:GO:0000103	N	--NA--	0.274767
RF_00008	F-type H+-transporting ATPase subunit h	123			N	--NA--	-0.295041
RF_00009	ATPase inhibitor	96		P:GO:0032780; F:GO:0042030; C:GO:0005739	N	--NA--	-
RF_00010	von Willebrand type A domain containing	488		P:GO:0032780; F:GO:0042030; C:GO:0005739	N	--NA--	0.355498
RF_00011	vacuolar fusion MON1	845		C:GO:0043229; C:GO:0044444; C:GO:0043227	N	--NA--	-0.538801
RF_00012	pyridoxamine 5 -phosphate oxidase	273	EC:1.4.3.5	F:GO:0004733; P:GO:0042823; P:GO:0008615; F:GO:0010181; P:GO:0055114	N	--NA--	-1.11469
RF_00013	Thioredoxin AAED1	703			N	--NA--	0.418516
RF_00014	von Willebrand type A domain containing	435		P:GO:0032780; F:GO:0042030; C:GO:0005739	N	--NA--	-1.05847
RF_00015	deoxyribodipyrimidine photo-lyase	680		F:GO:0016829	N	--NA--	0.967839
RF_00016	hypothetical protein RTG_02628	384			N	--NA--	0.432342
RF_00017	family dinuclear metal center	308		C:GO:0005737	N	--NA--	0.534036
RF_00018	---NA---	239			N	--NA--	-
RF_00019	hypothetical protein RHOBADRAFT_56322	818			N	--NA--	-
RF_00020	Mediator of RNA polymerase II transcription subunit 7	278		C:GO:0016592; F:GO:0001104; P:GO:0006357	N	--NA--	-
RF_00021	glycerol-3-phosphate-acyltransferase	724		C:GO:0016020; F:GO:0016740	N	--NA--	1.12867
RF_00022	hypothetical protein RHTO_03713	606		C:GO:0016020; C:GO:0016021	N	--NA--	-
RF_00023	NAD(P)-binding	316			N	--NA--	2.18927
RF_00024	Proteophosphoglycan 5	604		C:GO:0016020; C:GO:0016021	N	--NA--	-
RF_00025	GPI-anchor transamidase	632		C:GO:0042765	N	--NA--	0.348979
RF_00026	MFS monocarboxylate transporter	523		P:GO:0055085; C:GO:0016020; C:GO:0016021	N	--NA--	-
RF_00027	Bromodomain transcription factor	363		F:GO:0046982	N	--NA--	-
RF_00028	cytochrome c oxidase subunit Va	135	EC:1.9.3.1	F:GO:0004129; C:GO:0045277; P:GO:1902600; P:GO:0006123; C:GO:0005743	N	--NA--	-0.393047
RF_00029	-like family	102			N	--NA--	-
RF_00030	---NA---	406			N	--NA--	-
RF_00031	---NA---	354			N	--NA--	-
RF_00032	---NA---	247			N	--NA--	1.35117
RF_00033	cell cycle arrest in response to pheromone-related	801		C:GO:0016021	N	--NA--	-
RF_00034	PX domain-containing	1258		C:GO:0005739; F:GO:0035091	N	--NA--	1.08067
RF_00035	tyrosine phosphatase	338		C:GO:0016020	N	--NA--	0.350356
RF_00036	60S ribosomal L21-A	160		F:GO:0003735; P:GO:0042254; C:GO:0022625; P:GO:0006412	N	--NA--	-
RF_00037	50S ribosomal L10	264		C:GO:0005778; P:GO:0016560; C:GO:0005840	N	--NA--	-
RF_00038	---NA---	313			N	--NA--	-
RF_00039	---NA---	204			N	--NA--	1.31995
RF_00040	-like domain containing	289			N	--NA--	-1.2681
RF_00041	peroxisomal membrane anchor	346		C:GO:0005777	N	--NA--	-
RF_00042	Valine--tRNA ligase	831		C:GO:0005778; P:GO:0016560	N	--NA--	-
RF_00043	50S ribosomal L10	152		C:GO:0005778; P:GO:0016560; C:GO:0005840	N	--NA--	-
RF_00044	---NA---	274			N	--NA--	-
RF_00045	---NA---	209			N	--NA--	-
RF_00046	copper amine oxidase	848		F:GO:0016491; F:GO:0046872; P:GO:0008152	N	--NA--	-1.21659
RF_00047	Galactose-binding domain	498		C:GO:0000502	N	AA14	-
RF_00048	of GDPGTP exchange factor Sec2p family	1126			N	--NA--	0.880774
RF_00049	Proteophosphoglycan ppg4	259			Y	--NA--	-
RF_00050	---NA---	112			N	--NA--	-
RF_00051	40S ribosomal S9	215		F:GO:0003735; P:GO:0042254; C:GO:0015935; F:GO:0019843; P:GO:0006412	N	--NA--	-
RF_00052	mitochondrial intermediate peptidase	834	EC:3.4.24	F:GO:0046872; P:GO:0006508; F:GO:0019843; F:GO:0004222; C:GO:0005622	N	--NA--	-1.00058
RF_00053	stress response nst1	1633		F:GO:0000166; F:GO:0003676; P:GO:0008150; C:GO:0005737; C:GO:0016020; C:GO:0016021; F:GO:0016791; P:GO:0016311; C:GO:0005575	N	--NA--	-
RF_00054	---NA---	114			N	--NA--	-
RF_00056	Proteophosphoglycan ppg4	135			Y	--NA--	0.827865
RF_00057	C2 domain	1437		P:GO:0006890; P:GO:0015031; C:GO:0030126	N	--NA--	0.334114
RF_00058	Proteophosphoglycan ppg4	224			Y	--NA--	-
RF_00060	hypothetical protein RHOSPDRAFT_3373, partial	489			N	--NA--	-
RF_00061	of Conidiation-specific 6 family	145			N	--NA--	-
RF_00062	G1 S-specific cyclin PLC1	699			N	--NA--	2.43211
RF_00063	von Willebrand type A domain containing	325		P:GO:0032780; F:GO:0042030; C:GO:0005739	N	--NA--	-1.80338
RF_00064	DUF89 domain	508		P:GO:0016192; C:GO:0016021; F:GO:0008757; F:GO:0051998; P:GO:0006479	N	--NA--	0.238902
RF_00065	---NA---	116			N	--NA--	-
RF_00066	clampless1 Clp1	365			N	--NA--	-
RF_00067	meiotic sister-chromatid recombination aldehyde dehydrogenase	621		C:GO:0016021; P:GO:0055114; C:GO:0044444; F:GO:0016620; P:GO:0006810	N	--NA--	-1.5124
RF_00069	Proteophosphoglycan ppg4	261			Y	--NA--	-
RF_00070	Probable transposable element	515			N	--NA--	-
RF_00071	hypothetical protein RHTO_03707	102			N	--NA--	-
RF_00072	---NA---	1203			N	--NA--	-0.505647
RF_00073	hypothetical protein RHTO_03707	100			N	--NA--	0.848242
RF_00074	hypothetical protein RHOBADRAFT_56307	1036			N	--NA--	-
RF_00075	hypothetical protein RHTO_06144	495			N	--NA--	-
RF_00076	Proteophosphoglycan ppg4	198			N	--NA--	-
RF_00078	Nucleolar 4	96			N	--NA--	-
RF_00079	hypothetical protein L969DRAFT_55094	308			N	--NA--	-
RF_00080	---NA---	265			N	--NA--	-
RF_00081	---NA---	296			N	--NA--	-
RF_00082	---NA---	260			N	--NA--	-
RF_00083	coatomer subunit delta	559		P:GO:0006890; P:GO:0015031; C:GO:0030126	N	--NA--	-0.878495
RF_00084	carboxymethylenebutenolidase	116			N	--NA--	2.0025
RF_00085	of Conidiation-specific 6 family	143			N	--NA--	-
RF_00086	RHTO0S02e09824g1_1	282			N	--NA--	-
RF_00087	GTP-binding RAB5	224	EC:3.6.1.15	F:GO:0005525; P:GO:0007264; F:GO:0003924; P:GO:0036010; C:GO:0005770; C:GO:0005829; P:GO:0006897; P:GO:0036258; P:GO:0006623; P:GO:0006895; P:GO:0032511	N	--NA--	0.564028
RF_00088	DASH subunit Duo1	428		C:GO:0043232; P:GO:0007067; C:GO:0044446	N	--NA--	-1.69876
RF_00089	Nucleolar 4	560			N	--NA--	-2.61309
RF_00090	CAMK CAMKL Kin4 kinase	1535	EC:2.7.11	C:GO:0005634; F:GO:0005524; C:GO:0005938; P:GO:0009069; F:GO:0004674; P:GO:0006468; P:GO:0035556	N	--NA--	-0.775954
RF_00091	Ste12-like transcription factor	759		F:GO:0005488	N	--NA--	0.294296
RF_00092	glutamate-tRNA ligase	863	EC:6.1.1.17	F:GO:0005524; P:GO:0015994; C:GO:0009332; C:GO:0043231; F:GO:0004818; P:GO:0006424	N	--NA--	-0.220855
RF_00093	exosome complex component RRP41	244		C:GO:0005634; P:GO:0016072; P:GO:0034661; P:GO:0000956; P:GO:0034472; P:GO:0071027; C:GO:0005840; C:GO:0044446; C:GO:0000178	N	--NA--	-
RF_00094	zf-CCCH domain	816		F:GO:0005488	N	--NA--	0.838407
RF_00095	DEAD-domain-containing	1060	EC:3.6.1.15	F:GO:0003676; F:GO:0005524; F:GO:0004386	N	--NA--	0.464594
RF_00096	hypothetical protein RHTO_03671	1067			N	--NA--	-
RF_00097	---NA---	56			N	--NA--	-
RF_00098	hypothetical protein MVLG_05343	534		P:GO:0055085; C:GO:0016020; C:GO:0016021	N	--NA--	-1.4772
RF_00099	riboflavin synthase domain	608	EC:1.6.2.4	F:GO:0050661; P:GO:0006118; F:GO:0010181; F:GO:0050660; C:GO:0005739; F:GO:0003958; P:GO:0055114; P:GO:0016226	N	--NA--	-0.754993
RF_00100	DUF221 domain containing	1829		C:GO:0016021; C:GO:0044464; F:GO:0016787	N	--NA--	-
RF_00101	RAN kinase	819	EC:2.7.11	C:GO:0005634; F:GO:0005524; C:GO:0005737; P:GO:0009069; F:GO:0004674; P:GO:0006468; P:GO:0035556	N	--NA--	-
RF_00102	related to serine threonine kinase	884	EC:2.7.11	F:GO:0005524; P:GO:0009069; F:GO:0004674; P:GO:0006468	N	--NA--	-
RF_00103	hypothetical protein RHTO_03675	722		C:GO:0016020; C:GO:0016021	N	--NA--	2.09141
RF_00104	hypothetical protein RHTO_03675	380		C:GO:0016020; C:GO:0016021	N	--NA--	-
RF_00105	hypothetical protein RHOSPDRAFT_34105	370		C:GO:0016020; C:GO:0016021	N	--NA--	1.0358
RF_00106	hypothetical protein RHOSPDRAFT_34105	333		C:GO:0016020; C:GO:0016021	N	--NA--	-
RF_00107	tRNA guanine-N7-methyltransferase	358	EC:2.1.1.33	P:GO:0036265; C:GO:0005634; F:GO:0008176; F:GO:0000049; P:GO:0030488	N	--NA--	-
RF_00108	RHTO0S19e02146g1_1	347		C:GO:0016020; C:GO:0016021	N	--NA--	-
RF_00109	cation efflux	484		P:GO:0006812; P:GO:0055085; P:GO:0098655; C:GO:0016020; C:GO:0016021; F:GO:0008324	N	--NA--	-
RF_00110	60S ribosomal l28	157		C:GO:0005622	N	--NA--	1.16815
RF_00111	60S ribosomal l28	154		C:GO:0005622	N	--NA--	-
RF_00112	DUF1620-domain-containing	878		P:GO:0006281; C:GO:0005634; C:GO:0016020; C:GO:0016021; C:GO:0072546; C:GO:0005783; F:GO:0008081	Y	--NA--	-
RF_00113	oligosaccharyltransferase complex subunit beta	446		C:GO:0005789; F:GO:0003677; F:GO:0016757; F:GO:0003899; P:GO:0006351; C:GO:0016020; C:GO:0016021; P:GO:0006486; F:GO:0046983; P:GO:0018279; C:GO:0005783; F:GO:0016740	Y	--NA--	-0.581575
RF_00114	carbohydrate esterase family 4	510	EC:3.2.1.14	F:GO:0004568; F:GO:0016810; P:GO:0005975; P:GO:0016998; F:GO:0008061; P:GO:0006032; C:GO:0016020; C:GO:0005576	Y	--NA--	-1.42584
RF_00115	ATP-dependent RNA helicase DBP5	316		F:GO:0003676; F:GO:0046872	Y	--NA--	-
RF_00116	Chloride channel k	736			N	--NA--	-1.15705
RF_00117	carbohydrate esterase family 4	267		F:GO:0003824	Y	--NA--	-2.25221
RF_00118	acyl- oxidase	737		F:GO:0016627; P:GO:0044710	N	--NA--	1.49257
RF_00119	aminophospholipid-transporting P-type ATPase	1263	EC:3.6.1.3; EC:3.6.3.1; EC:3.6.1.15	F:GO:0000287; F:GO:0005524; P:GO:0006812; P:GO:0045332; P:GO:0015917; C:GO:0016021; F:GO:0004012	N	--NA--	-0.294283
RF_00120	probable mitochondrial ribosomal S19	91		F:GO:0003723; F:GO:0003735; P:GO:0042254; C:GO:0015935; P:GO:0006412	N	--NA--	0.372968
RF_00121	hypothetical protein RHOSPDRAFT_34112	72		F:GO:0046872; C:GO:0005739; P:GO:0015031; P:GO:0006810	N	--NA--	-
RF_00122	RNA-binding domain-containing	256		F:GO:0000166; F:GO:0003676	N	--NA--	-
RF_00123	Serine arginine repetitive matrix 1	404			N	--NA--	-
RF_00124	transcriptional activator of ethanol catabolism	279		C:GO:0016021	N	--NA--	4.52502
RF_00125	dimethylaniline monooxygenase (N-oxide-forming)	630	EC:1.14.13.8; EC:1.14.13	F:GO:0071949; F:GO:0050661; P:GO:0055114; F:GO:0004499	N	--NA--	2.49812
RF_00126	glutamate decarboxylase	309	EC:4.1.1.15	F:GO:0030170; P:GO:0006536; P:GO:0019482; F:GO:0004351; P:GO:0006531; P:GO:0019530; P:GO:0006522	N	--NA--	-0.320112
RF_00127	glutamate decarboxylase	159	EC:4.1.1.15	F:GO:0030170; P:GO:0006536; P:GO:0019482; F:GO:0004351; P:GO:0006531; P:GO:0019530; P:GO:0006522	N	--NA--	-
RF_00128	hypothetical protein RHOBADRAFT_47350	296		C:GO:0016020; C:GO:0016021	N	--NA--	-2.52503
RF_00129	WD40 repeat	559		C:GO:0016020; C:GO:0016021	N	--NA--	-0.322318
RF_00130	RAD26-like SNF2 family DNA-dependent ATPase	1490		F:GO:0003676; F:GO:0005524; F:GO:0008026	N	--NA--	0.752895
RF_00131	---NA---	66			N	--NA--	1.00199
RF_00132	orotate phosphoribosyltransferase	234	EC:2.4.2.10	P:GO:0006206; C:GO:0016021; P:GO:0009116; P:GO:0006221; F:GO:0004588	N	--NA--	-0.495537
RF_00133	membrane- eicosanoid glutathione metabolism (MAPEG)	159		C:GO:0016020	N	--NA--	-
RF_00134	S-adenosyl-L-methionine-dependent methyltransferase	230		F:GO:0008168; P:GO:0032259	N	--NA--	-0.830339
RF_00135	membrane- eicosanoid glutathione metabolism (MAPEG)	153		C:GO:0016020; C:GO:0016021	N	--NA--	1.15772
RF_00136	cysteine ase	680		P:GO:0006508; F:GO:0008233	N	--NA--	-
RF_00137	bar domain-containing	698		C:GO:0005737	N	--NA--	-
RF_00138	related to bifunctional 4-hydroxyphenylacetate degradation enzyme	303		F:GO:0003824	N	--NA--	-0.741672
RF_00139	general substrate transporter	567		F:GO:0022891; P:GO:0055085; C:GO:0016021	N	--NA--	0.924044
RF_00140	tRNA-dihydrouridine synthase 4	376		F:GO:0017150; P:GO:0002943; F:GO:0050660; P:GO:0055114	N	--NA--	2.04637
RF_00141	B-block binding subunit of TFIIIC family	2312		F:GO:0003677	N	--NA--	-
RF_00142	---NA---	51			N	--NA--	-
RF_00143	hypothetical protein RHTO_05084	323			N	--NA--	-
RF_00144	Meiotically up-regulated 71	795		F:GO:0016874	N	--NA--	-0.634114
RF_00145	DNA-directed RNA polymerase III subunit RPC2	1331	EC:2.7.7.6	F:GO:0001056; F:GO:0003677; F:GO:0032549; C:GO:0005829; P:GO:0042797; C:GO:0005666	N	--NA--	0.477269
RF_00146	protein of unknown function DUF2034	249		F:GO:0003676; P:GO:0090305; F:GO:0004518	N	--NA--	-
RF_00147	malate NAD-dependent	336	EC:1.1.1.37	P:GO:0005975; F:GO:0030060; P:GO:0006108; P:GO:0046487; P:GO:0019643; P:GO:0006090	N	--NA--	-1.4082
RF_00148	---NA---	58			N	--NA--	-
RF_00149	histone chaperone ASF1	170		C:GO:0005634; P:GO:0034728; P:GO:0044260; P:GO:0006333; P:GO:0044238	N	--NA--	-1.00374
RF_00150	STE STE20 PAKA kinase	764	EC:2.7.11	F:GO:0000166; F:GO:0004702; C:GO:0005737; P:GO:0007178; P:GO:0009069; P:GO:0006468; P:GO:0000278	N	--NA--	0.371576
RF_00151	importin subunit beta-1	860		C:GO:0031965; C:GO:0005737; P:GO:0000060; P:GO:0006607; F:GO:0008565; C:GO:0034399; F:GO:0008536; P:GO:0000059; F:GO:0008139; P:GO:0006610	N	--NA--	-0.227689
RF_00152	small nuclear ribonucleo	132		P:GO:0030490; P:GO:0000956; C:GO:0005730; C:GO:0005688; C:GO:0005732; P:GO:0000398; C:GO:0005689; F:GO:0003723; C:GO:0071013; C:GO:0046540; C:GO:0005829; C:GO:0019013; C:GO:0071004; C:GO:1990726	N	--NA--	-
RF_00153	apolipo O	192		C:GO:0005739; C:GO:0016020	N	--NA--	-
RF_00154	hypothetical protein ls5931a1_00018, partial	88		P:GO:0009116; P:GO:0006221; F:GO:0016740; F:GO:0004588	N	--NA--	-
RF_00155	rhodotorucine A	75		P:GO:0009116; P:GO:0006221; F:GO:0016740; F:GO:0004588	N	--NA--	-
RF_00156	60S ribosomal l20	197		F:GO:0003735; P:GO:0042254; C:GO:0005840; P:GO:0006412	N	--NA--	-
RF_00157	mating pheromone	368		P:GO:0007606; F:GO:0004933; P:GO:0007186; C:GO:0016021; P:GO:0019236	N	--NA--	-
RF_00158	50S small subunit ribosomal L6	253		C:GO:0043231; C:GO:0005840	N	--NA--	-
RF_00159	DNA-directed RNA polymerase III subunit C5	340	EC:2.7.7.6	C:GO:0005789; F:GO:0001056; F:GO:0003677; C:GO:0005736; F:GO:0001054; P:GO:0006383; P:GO:0006360; C:GO:0016021; C:GO:0005829; F:GO:0046983; P:GO:0018279; C:GO:0005666	N	--NA--	-0.31021
RF_00160	molecular chaperone	433		C:GO:0031011; P:GO:0016310; F:GO:0016301	N	--NA--	0.846389
RF_00161	defective in Cullin neddylation 1	263			N	--NA--	0.384974
RF_00162	nuclease domain	247		F:GO:0016787	N	--NA--	-0.750551
RF_00163	signal recognition SRP9 SRP14 subunit	128		P:GO:0006614; C:GO:0048500; F:GO:0005488	N	--NA--	-
RF_00164	RNA-binding domain-containing	765		F:GO:0003676	N	--NA--	-
RF_00165	prefoldin subunit 3	190	EC:3.1.3.16; EC:3.1.3.48; EC:3.1.3.41	C:GO:0005844; C:GO:0005634; F:GO:0015631; P:GO:0007021; P:GO:0006570; C:GO:0045298; F:GO:0004725; C:GO:0016272; C:GO:0005829; P:GO:0006457; P:GO:0035335; P:GO:0007017	N	--NA--	0.865382
RF_00166	phosphatidylethanolamine N-methyltransferase	1371		C:GO:0016020; P:GO:0008654; F:GO:0008168	N	--NA--	-0.816619
RF_00167	of squalene phytoene synthase family	346		P:GO:0009058; F:GO:0016740	N	--NA--	0.710022
RF_00168	related to caffeine-induced death 1 Cid1	1297	EC:2.7.7.52	F:GO:0000287; F:GO:0050265; P:GO:0071076; F:GO:0003723; P:GO:0036450; C:GO:0016020; C:GO:0005829; P:GO:0043631; F:GO:0002134	N	--NA--	0.394784
RF_00169	PAB-dependent poly(A)-specific ribonuclease subunit 3	766		F:GO:0005524; C:GO:0031251; F:GO:0004672; P:GO:0006397; P:GO:0006468; P:GO:0000289	N	--NA--	-
RF_00170	hypothetical protein RHTO_03749	380		C:GO:0016020	N	--NA--	-0.522217
RF_00171	DNA glycosylase	385		P:GO:0006284; F:GO:0019104	N	--NA--	-0.809997
RF_00172	cytochrome P450	591		F:GO:0005506; F:GO:0046872; F:GO:0016491; F:GO:0016705; C:GO:0016020; C:GO:0016021; P:GO:0055114; F:GO:0004497; F:GO:0020037	N	--NA--	-5.75274
RF_00173	DNA glycosylase	440		P:GO:0006284; F:GO:0019104	N	--NA--	-
RF_00174	---NA---	152			N	--NA--	-2.08573
RF_00175	RNA polymerase I associated A49	455	EC:2.7.7.6	F:GO:0003677; P:GO:0006206; F:GO:0003899; P:GO:0006351; P:GO:0006144; C:GO:0005730	N	--NA--	-
RF_00176	histone-lysine N-methyltransferase SETD2	989	EC:2.1.1.43	C:GO:0005634; P:GO:0035067; P:GO:0034968; F:GO:0018024; P:GO:0006354; P:GO:0006355; P:GO:0051052; P:GO:0045934; P:GO:0006554	N	--NA--	-0.549485
RF_00177	DUF895 domain	466		C:GO:0016020	N	--NA--	-1.93468
RF_00178	glucokinase regulator family	333		P:GO:0016310; F:GO:0016301	N	--NA--	-
RF_00179	hypothetical protein FIBSPDRAFT_817919	199			Y	--NA--	-
RF_00180	urate oxidase	309	EC:1.7.3.3	C:GO:0005634; C:GO:0005777; P:GO:0019628; F:GO:0004846; C:GO:0005829; P:GO:0055114; P:GO:0006144	N	--NA--	-1.84465
RF_00181	related to PEX6-peroxisomal assembly	1299		F:GO:0005524	N	--NA--	0.573753
RF_00182	hypothetical protein K443DRAFT_172259	461		F:GO:0046872	N	--NA--	0.641149
RF_00183	---NA---	178			N	--NA--	-
RF_00184	calcium channel subunit Mid1	635		P:GO:1901196; F:GO:0015275; F:GO:0005262; P:GO:0000747; C:GO:0005783; C:GO:0005886; C:GO:0005622; P:GO:0031505; P:GO:0006816; C:GO:0016020; C:GO:0016021; P:GO:0070588; P:GO:0098703	Y	--NA--	-0.342039
RF_00185	related to KES1-Member of an oxysterol-binding family	381		P:GO:0008202	N	--NA--	0.516183
RF_00186	non-histone chromosomal 6	193			Y	--NA--	0.231461
RF_00187	3-dehydroquinate dehydratase	184	EC:4.2.1.10	F:GO:0003855; P:GO:0009094; P:GO:0000162; P:GO:0006571; P:GO:0019630; P:GO:0046279	N	--NA--	-
RF_00188	CMGC MAPK P38 kinase	51	EC:2.7.11; EC:2.7.11.24	P:GO:1900391; F:GO:0038079; P:GO:0035065; P:GO:1903643; F:GO:0016909; P:GO:0007178; P:GO:0036091; F:GO:0005524; P:GO:1902629; P:GO:0000161; P:GO:0071473; C:GO:0005829; P:GO:0031990; P:GO:0010971; P:GO:0036283; P:GO:0006351; P:GO:0009069; C:GO:0005743; P:GO:1990263; C:GO:0005634; P:GO:1990497; C:GO:0005758; P:GO:0045860; P:GO:0010848; P:GO:0010847; P:GO:0010520	N	--NA--	-
RF_00189	mitogen-activated kinase hog1	315	EC:2.7.11; EC:2.7.11.24	C:GO:0005634; F:GO:0005524; P:GO:0000165; C:GO:0005737; P:GO:0006351; F:GO:0004707; P:GO:0006355; P:GO:0007178; P:GO:0009069	N	--NA--	0.383787
RF_00190	---NA---	178			N	--NA--	1.36235
RF_00191	alpha-aminoadipic semialdehyde synthase	967		F:GO:0003824; P:GO:0008152	N	--NA--	0.487845
RF_00192	related to Betaine lipid synthase	794		C:GO:0016021	N	--NA--	-1.38619
RF_00193	hypothetical protein RHOBADRAFT_47231	413		C:GO:0016020; C:GO:0016021	N	--NA--	1.52208
RF_00194	VHS domain containing	756		P:GO:0006886; C:GO:0005622	N	--NA--	-
RF_00195	---NA---	471			N	--NA--	-
RF_00196	6-pyruvoyl tetrahydrobiopterin synthase	199		F:GO:0003874; P:GO:0006729; F:GO:0046872; F:GO:0016829	N	--NA--	-
RF_00197	DUF890 domain	588		F:GO:0008168; F:GO:0016740; P:GO:0032259	N	--NA--	-0.542932
RF_00198	Proteophosphoglycan 5	569		C:GO:0016020; C:GO:0016021	N	--NA--	-1.49997
RF_00199	Proteophosphoglycan ppg4	593			N	--NA--	-2.78308
RF_00200	actin-like ATPase domain-containing	901		F:GO:0005524	Y	--NA--	-1.46958
RF_00201	Proteophosphoglycan ppg4	586			N	--NA--	-
RF_00202	hypothetical protein RHTO_03363	517			N	--NA--	-0.851505
RF_00203	Kelch-type beta propeller domain containing	856		C:GO:0016020; C:GO:0016021	Y	--NA--	-3.19861
RF_00204	Proteophosphoglycan ppg4	435			N	--NA--	-1.79799
RF_00205	component of oligomeric golgi complex 7	1024		C:GO:0017119; P:GO:0006886	N	--NA--	-
RF_00206	P-loop containing nucleoside triphosphate hydrolase	1361	EC:3.6.1.15	F:GO:0003676; F:GO:0005524; F:GO:0004386	N	--NA--	-
RF_00207	Magnesium transporter family	110		C:GO:0016020	Y	--NA--	0.575718
RF_00208	guanine nucleotide exchange factor LTE1	1845		P:GO:0007264; F:GO:0005085; C:GO:0005622; P:GO:0043547	N	--NA--	-0.890118
RF_00209	cysteine ase	308			N	--NA--	-0.327451
RF_00210	oligosaccharide translocation Rft1	577		C:GO:0016020	N	--NA--	-
RF_00211	copper-fist transcription factor	1094		F:GO:0005488	N	--NA--	-
RF_00212	steroid reductase	316		F:GO:0016627; C:GO:0005737; C:GO:0016020; P:GO:0006629; C:GO:0016021; P:GO:0055114	N	--NA--	0.55792
RF_00213	3-oxoacyl-[acyl-carrier ] reductase	296	EC:2.3.1.85; EC:1.1.1.100	C:GO:0005835; P:GO:0042967; F:GO:0004316; P:GO:0055114; P:GO:0006633	N	--NA--	-
RF_00214	Serine arginine repetitive matrix 1	564		C:GO:0016020; C:GO:0016021	N	--NA--	-2.84563
RF_00215	methyl methanesulfonate-sensitivity 22	1824		P:GO:0009987	N	--NA--	-0.419958
RF_00216	---NA---	390			N	--NA--	-1.25495
RF_00217	endoplasmic reticulum	179		C:GO:0016021; C:GO:0005783; P:GO:0006886	N	--NA--	1.10541
RF_00218	---NA---	361			N	--NA--	0.622367
RF_00219	U3 small nucleolar RNA-associated 10	2097		C:GO:0043232; C:GO:0044446	N	--NA--	-
RF_00220	hypothetical protein RHOBADRAFT_56146	227			N	--NA--	-1.46598
RF_00221	---NA---	148			N	--NA--	-
RF_00222	choline-phosphate cytidylyltransferase	441	EC:2.7.7.15	C:GO:0005635; F:GO:0004105; P:GO:0006657	N	--NA--	-
RF_00223	eukaryotic translation initiation factor 5A	160		F:GO:0003743; P:GO:0045905; F:GO:0003746; F:GO:0043022; C:GO:0016021; P:GO:0006452; C:GO:0005840; P:GO:0006446; P:GO:0045901	N	--NA--	0.26388
RF_00224	hypothetical protein RHOBADRAFT_56146	237			N	--NA--	-
RF_00225	hypothetical protein RHOSPDRAFT_34625	98		C:GO:0016020; C:GO:0016021	N	--NA--	-
RF_00226	zinc Mcm10 -type domain containing	891		C:GO:0043232; C:GO:0044446	N	--NA--	-1.19884
RF_00227	NADH dehydrogenase (ubiquinone) 1 alpha subcomplex 6	148			N	--NA--	0.477607
RF_00228	Transcription initiation factor IIE subunit beta	242		F:GO:0003743; C:GO:0005673; C:GO:0005840; P:GO:0006446; P:GO:0006367	N	--NA--	0.734501
RF_00229	3-oxoacyl-[acyl-carrier ] reductase	293		F:GO:0016491; P:GO:0055114	N	--NA--	1.1672
RF_00230	---NA---	253			N	--NA--	-
RF_00231	---NA---	141			N	--NA--	-
RF_00232	related to CDC24-GTP GDP exchange factor for Cdc42p	1148		P:GO:0051301; P:GO:0035023; F:GO:0005089; C:GO:0005622; P:GO:0043547	N	--NA--	-0.406871
RF_00233	hypothetical protein RHOBADRAFT_47212	343			N	--NA--	-
RF_00234	vacuolar sorting-associated 35	58		C:GO:0030904; C:GO:0005770; C:GO:0005829; F:GO:0008565; P:GO:0006886; P:GO:0042147	N	--NA--	-
RF_00235	eukaryotic translation initiation factor SUI1 family	674		F:GO:0003743; F:GO:0003723; P:GO:0006364; P:GO:0006413	N	--NA--	0.263442
RF_00236	vacuolar sorting-associated VPS35	1003		C:GO:0030904; C:GO:0005770; C:GO:0005829; F:GO:0008565; P:GO:0006886; P:GO:0042147	N	--NA--	-
RF_00237	---NA---	360			N	--NA--	-
RF_00238	Cytokinesis Don1	1188		P:GO:0035023; F:GO:0046872; F:GO:0005089; P:GO:0043547	N	--NA--	-1.68575
RF_00239	---NA---	347			N	--NA--	-
RF_00240	Fps Fes Fer CIP4-like and SAFF domain-containing	1088			N	--NA--	0.377992
RF_00241	Bromodomain transcription factor	906			N	--NA--	0.417005
RF_00242	---NA---	338			N	--NA--	-2.1841
RF_00243	Cell wall surface anchored	1736			N	--NA--	-1.91827
RF_00244	---NA---	84			N	--NA--	-2.46382
RF_00245	hypothetical protein RHOSPDRAFT_26090	748		F:GO:0008374; P:GO:0006629	N	--NA--	-
RF_00246	C6 transcription factor (Mut3)	908		F:GO:0005488	N	--NA--	-
RF_00247	Zn(2)-C6 fungal-type transcription factor	806		F:GO:0005488	N	--NA--	-0.367327
RF_00248	---NA---	334			N	--NA--	-
RF_00249	---NA---	325			N	--NA--	-1.55921
RF_00250	transcription initiation factor TFIIH subunit 3	358		F:GO:0003743; F:GO:0003824; C:GO:0000439; P:GO:0006289; P:GO:0006355; C:GO:0005840; P:GO:0006446	Y	--NA--	0.53766
RF_00251	hypothetical protein RHTO_03366	595			N	--NA--	1.45886
RF_00252	---NA---	416			N	--NA--	-3.27709
RF_00253	Rho GTPase-activating	1892		P:GO:0007165	N	--NA--	-0.782469
RF_00254	hypothetical protein RHTO_03389	562			Y	--NA--	1.14307
RF_00255	hypothetical protein RHTO_03389	610			N	--NA--	0.628173
RF_00256	hypothetical protein RHTO_03388	1211			N	--NA--	1.46636
RF_00257	---NA---	377			N	--NA--	-
RF_00258	phosphatidylserine decarboxylase	377	EC:4.1.1.65	P:GO:0046486; F:GO:0004609; P:GO:0008654; P:GO:0006563; P:GO:0006544; P:GO:0006566	N	--NA--	1.06344
RF_00259	DUF803-domain-containing	530		C:GO:0016021; F:GO:0015095; P:GO:1903830	N	--NA--	0.966326
RF_00260	zinc RING-CH-type	553		F:GO:0008270; F:GO:0046872; C:GO:0016020; C:GO:0016021	N	--NA--	-
RF_00261	---NA---	247			N	--NA--	-
RF_00262	Proteophosphoglycan ppg4	755		F:GO:0008270	N	--NA--	-2.09412
RF_00263	Proteophosphoglycan 5	625		F:GO:0003676; F:GO:0003677; C:GO:0005634; F:GO:0003700; P:GO:0006355; F:GO:0043565	Y	--NA--	-1.05656
RF_00264	disulfide isomerase	488	EC:5.3.4.1	F:GO:0003756; C:GO:0005783; P:GO:0045454	Y	--NA--	0.653419
RF_00265	hypothetical protein RHTO_03391	411			N	--NA--	-3.68477
RF_00266	oxoglutarate iron-dependent oxygenase	356		F:GO:0016491; P:GO:0055114	N	--NA--	0.479427
RF_00267	integral membrane	450		P:GO:0005975; P:GO:0008152; C:GO:0016020; C:GO:0016021; F:GO:0004650; P:GO:0071555; C:GO:0005576; F:GO:0016798; F:GO:0016787	N	--NA--	1.28183
RF_00268	multidrug resistance ABC transporter	1513	EC:3.6.1.3; EC:3.6.1.15	F:GO:0005524; F:GO:0042626; P:GO:0055085; C:GO:0016021	N	--NA--	1.73617
RF_00269	D-arabinono-1,4-lactone oxidase	666	EC:1.1.3.37	F:GO:0003885; F:GO:0050660; C:GO:0016020; P:GO:0055114	N	--NA--	-
RF_00270	cysteine and glycine-rich 3 (cardiac lim )	357		F:GO:0008270	N	--NA--	-
RF_00271	Pre-mRNA-splicing factor CEF1	927		F:GO:0003677; P:GO:0007131; C:GO:0005739; C:GO:0005783	Y	--NA--	1.31889
RF_00272	---NA---	549			N	--NA--	-0.901105
RF_00273	SFT2 domain-containing	201		P:GO:0016192; C:GO:0000329; C:GO:0016021; C:GO:0044431	N	--NA--	1.47864
RF_00274	WD40 repeat	473		C:GO:0016020; C:GO:0016021	N	--NA--	0.79795
RF_00275	UBX domain	323		F:GO:0003677; F:GO:0046872	N	--NA--	0.536733
RF_00276	tetrapyrrole uroporphyrinogen III synthase	356		P:GO:0033014; F:GO:0004852	N	--NA--	-
RF_00277	mitochondrial tricarboxylate transporter	309		C:GO:0016021; P:GO:0006810	N	--NA--	-
RF_00278	general substrate transporter	542		F:GO:0022857; C:GO:0016020; P:GO:0006810	N	--NA--	-1.08836
RF_00279	alpha-ketoglutarate-dependent 2,4-dichlorophenoxyacetate dioxygenase	331		F:GO:0051213; F:GO:0016491; P:GO:0055114	N	--NA--	-
RF_00280	hypothetical protein RHOSPDRAFT_36775	335		C:GO:0016020; C:GO:0016021	N	--NA--	-0.517943
RF_00281	LigA	687		C:GO:0016020; C:GO:0016021	N	--NA--	-
RF_00282	---NA---	290			N	--NA--	-
RF_00283	duf89 domain	484		C:GO:0016020; F:GO:0008168	N	--NA--	-1.45722
RF_00284	---NA---	549			N	--NA--	-
RF_00285	Proteophosphoglycan ppg4	385			N	--NA--	-
RF_00286	Proteophosphoglycan 5	1974		F:GO:0043167	N	--NA--	0.841325
RF_00287	hypothetical protein RHOBADRAFT_47251	242		C:GO:0016020; C:GO:0016021	N	--NA--	-
RF_00288	---NA---	369			N	--NA--	-
RF_00289	of membrane ,Tapt1 CMV receptor family	840		C:GO:0016020	N	--NA--	-
RF_00290	ubiquitin-conjugating enzyme	170		F:GO:0005524; P:GO:0030466	N	--NA--	-0.431084
RF_00291	Anaphase promoting complex subunit 1	104		C:GO:0005680	N	--NA--	-
RF_00292	signal peptidase complex subunit 3	183		C:GO:0016021; P:GO:0006465; F:GO:0008233; C:GO:0005787	N	--NA--	-
RF_00293	of caleosin family	369		C:GO:0016021	N	--NA--	0.993835
RF_00294	jumonji domain containing 5	542		F:GO:0003677	N	--NA--	-0.713305
RF_00295	pantoate-beta-alanine ligase	313		P:GO:0009058; F:GO:0016874	N	--NA--	-0.650625
RF_00296	Pyridoxal-5 -phosphate-dependent beta subunit	169			N	--NA--	0.744687
RF_00297	RNA binding	283			N	--NA--	1.55921
RF_00298	actin-like ATPase domain-containing	1059		C:GO:0016020	N	--NA--	-
RF_00299	related to 2,4-dihydroxyhept-2-ene-1,7-dioic acid aldolase	281		F:GO:0003824	N	--NA--	-2.78073
RF_00300	quinate permease	552		F:GO:0022891; P:GO:0055085; C:GO:0016021	N	--NA--	-0.649771
RF_00301	specific transcription factor domain	730		F:GO:0005488	N	--NA--	-
RF_00302	gluconolactonase precursor	309		P:GO:0008150; C:GO:0005575; F:GO:0003674	N	--NA--	-
RF_00303	Adaptor complex beta subunit	731		C:GO:0005768; P:GO:0016192; C:GO:0030121; P:GO:0016197; F:GO:0008565; P:GO:0006886; P:GO:0070317	N	--NA--	-0.597728
RF_00304	rRNA adenine dimethylase	326		C:GO:0005634; F:GO:0005524; P:GO:0000462; C:GO:0072686; P:GO:0031167; F:GO:0004672; C:GO:0030686; P:GO:0006468; F:GO:0000179	N	--NA--	0.493256
RF_00308	quinate permease	110		F:GO:0022857; C:GO:0016020; P:GO:0006810	N	--NA--	-
RF_00311	reverse transcriptase	312		P:GO:0090304; F:GO:0004518	N	--NA--	-
RF_00312	hypothetical protein PSTG_10651	282		F:GO:0003676; F:GO:0046983	N	--NA--	-
RF_00313	reverse transcriptase	106		P:GO:0090502; F:GO:0003676; F:GO:0004523; F:GO:0003964; C:GO:0016020; C:GO:0016021; P:GO:0006278	N	--NA--	-
RF_00314	---NA---	102			N	--NA--	-
RF_00315	---NA---	112			N	--NA--	-
RF_00316	reverse transcriptase	231		P:GO:0090502; F:GO:0003676; F:GO:0004523; F:GO:0003964; C:GO:0016020; C:GO:0016021; P:GO:0006278	N	--NA--	-
RF_00317	reverse transcriptase	1628		P:GO:0090304; P:GO:0044260; F:GO:0003824	N	--NA--	-
RF_00318	reverse transcriptase	99		P:GO:0090502; F:GO:0003676; F:GO:0004523; F:GO:0003964; C:GO:0016020; C:GO:0016021; P:GO:0006278	N	--NA--	-
RF_00319	---NA---	72			N	--NA--	-
RF_00321	---NA---	71			N	--NA--	-
RF_00322	---NA---	302			N	--NA--	-
RF_00323	---NA---	247			N	--NA--	0.656982
RF_00328	3-deoxy-7-phosphoheptulonate synthase	386	EC:2.5.1.54	P:GO:0009094; P:GO:0000162; P:GO:0006571; F:GO:0003849; P:GO:0009423	N	--NA--	0.509984
RF_00329	cysteine ase	538	EC:3.4.19.12	P:GO:0016579; C:GO:0005634; F:GO:0036459; P:GO:0006511	N	--NA--	0.673523
RF_00330	MFS general substrate transporter	640		P:GO:0055085; C:GO:0016021	N	--NA--	-1.07898
RF_00331	D-3-phosphoglycerate dehydrogenase	327		F:GO:0016616; F:GO:0051287; P:GO:0055114	N	--NA--	-
RF_00332	MYB DNA binding	964		F:GO:0003677; P:GO:0019219; P:GO:2000112	N	--NA--	1.00628
RF_00333	RHTO0S17e00232g1_1	238			Y	--NA--	-
RF_00335	hypothetical protein RHTO_03407	307		C:GO:0016020; C:GO:0016021	N	--NA--	1.14141
RF_00336	hypothetical protein RHTO_03408	468			N	--NA--	-
RF_00337	hypothetical protein RHTO_03409	698			N	--NA--	0.89537
RF_00339	dihydrokaempferol 4-reductase	320		F:GO:0003824	N	--NA--	-0.76908
RF_00340	hypothetical protein RHOBADRAFT_47180	579		C:GO:0016021	N	--NA--	0.392407
RF_00341	expansin family	335		C:GO:0016020; C:GO:0016021	N	--NA--	-
RF_00342	of caleosin family	369		F:GO:0005509	N	--NA--	2.18264
RF_00343	actin-like ATPase domain-containing	733		F:GO:0005524; C:GO:0016021	N	--NA--	1.69378
RF_00344	hypothetical protein RHTO_03434	415			N	--NA--	-1.80382
RF_00345	26S proteasome regulatory subunit N9	422		C:GO:0000502	N	--NA--	0.699504
RF_00346	von Willebrand type A domain containing	427		P:GO:0032780; F:GO:0042030; C:GO:0005739	N	--NA--	0.601369
RF_00347	---NA---	490			N	--NA--	0.893138
RF_00348	base-excision DNA repair	536		P:GO:0006281	N	--NA--	0.280492
RF_00349	hypothetical protein RHTO_03453	106			N	--NA--	-
RF_00350	SPOSA6832_03555	546			N	--NA--	1.8852
RF_00351	Pathogenesis-related 1	431		C:GO:0016020	N	--NA--	0.551524
RF_00352	Serine threonine- kinase ksg1	1253	EC:2.7.11	F:GO:0005524; P:GO:0009069; F:GO:0004674; P:GO:0006468	N	--NA--	-0.387584
RF_00353	---NA---	865			N	--NA--	-0.48698
RF_00354	base-excision DNA repair	539		P:GO:0006281	N	--NA--	0.55427
RF_00355	hypothetical protein RHOBADRAFT_47164	217		C:GO:0016020; C:GO:0016021	Y	--NA--	1.64545
RF_00356	---NA---	501			N	--NA--	-
RF_00357	PWWP domain	608		F:GO:0000166; F:GO:0003676; F:GO:0005524; F:GO:0004386; F:GO:0016787	N	--NA--	-
RF_00358	hypothetical protein RHTO_07566	678			N	--NA--	-1.73301
RF_00359	sodium hydrogen exchanger 3	850		F:GO:0015385; C:GO:0016021; P:GO:1902600; P:GO:0035725; P:GO:0006885	N	--NA--	-0.7631
RF_00360	nuclear DNA helicase II	1541	EC:3.6.1.15	F:GO:0003676; F:GO:0005524; F:GO:0004386; C:GO:0044424	N	--NA--	-
RF_00361	hypothetical protein RHOBADRAFT_47266	316			N	--NA--	-
RF_00362	MFS general substrate transporter	516		P:GO:0055085; F:GO:0005506; F:GO:0016491; C:GO:0016020; C:GO:0016021; P:GO:0055114; F:GO:0005215	N	--NA--	-
RF_00363	2og-Fe oxygenase family	986		F:GO:0051213; F:GO:0005506; F:GO:0046872; F:GO:0016491; P:GO:0055114	N	--NA--	-
RF_00364	LAFA_0D17524g1_1	223		C:GO:0016020; C:GO:0016021	N	--NA--	-
RF_00365	general substrate transporter	541		F:GO:0022857; C:GO:0016020; P:GO:0006810	N	--NA--	-
RF_00366	efflux transporter	593		P:GO:0055085; C:GO:0016021	N	--NA--	0.289914
RF_00367	tetrahydrofolylpolyglutamate synthase	262		F:GO:0000166; P:GO:0009396; F:GO:0016881	N	--NA--	-
RF_00368	tetrahydrofolylpolyglutamate synthase	106		F:GO:0004326; F:GO:0005524; P:GO:0009396; P:GO:0009058; P:GO:0046901; F:GO:0016874	N	--NA--	-
RF_00369	alpha 1,2- glycosyltransferase family 15	388		F:GO:0016757; F:GO:0000030; P:GO:0097502; C:GO:0016020; C:GO:0016021; P:GO:0006486; F:GO:0016740	Y	GT15	-1.11145
RF_00370	hypothetical protein RHTO_03446	229			N	--NA--	3.29856
RF_00371	NADP-dependent mannitol dehydrogenase	277		F:GO:0016491; F:GO:0008168; P:GO:0055114; P:GO:0006139; P:GO:0032259	N	--NA--	-
RF_00372	---NA---	210			N	--NA--	-
RF_00373	---NA---	150			N	--NA--	-
RF_00374	carnitine acetyl transferase	648		F:GO:0016746	N	--NA--	-
RF_00375	Metallo-dependent phosphatase	716		F:GO:0016787	N	--NA--	-
RF_00376	Got1-domain-containing	139		P:GO:0006888; C:GO:0016021; C:GO:0005829; C:GO:0000139; C:GO:0005783; C:GO:0030134; C:GO:0000137; P:GO:0042147; P:GO:0006895	N	--NA--	0.803688
RF_00377	profilin	126		P:GO:0090338; P:GO:0042989; C:GO:0031097; P:GO:0032220; P:GO:0046907; F:GO:0005085; P:GO:0030041; P:GO:1903475; P:GO:0043547; F:GO:0003785; C:GO:0005634; F:GO:0005546; F:GO:0070064; C:GO:0005856; C:GO:0005937; C:GO:0051285; P:GO:0044396; C:GO:0005829; C:GO:0019897	N	--NA--	-0.413795
RF_00378	tetratricopeptide repeat containing	1746			N	--NA--	0.754131
RF_00379	hypothetical protein RHTO_00331	230			N	--NA--	-
RF_00380	f-actin capping beta subunit	289		F:GO:0051015; C:GO:0005634; P:GO:0051016; C:GO:0032153; C:GO:0051286; C:GO:0005829; C:GO:0005884; C:GO:0008290; P:GO:0030036; C:GO:0030479; P:GO:1902404	N	--NA--	0.385057
RF_00381	Six-hairpin glycosidase	484		C:GO:0005634; F:GO:0003824	Y	GH105	1.57682
RF_00382	ubx domain containing	557		P:GO:0051016; C:GO:0016020; C:GO:0016021; P:GO:0016485; C:GO:0008290	N	--NA--	-
RF_00383	p53-like transcription factor	942		F:GO:0003677; F:GO:0003700; P:GO:0006355	N	--NA--	-
RF_00384	Triosephosphate isomerase	261	EC:5.3.1.1	P:GO:0006094; P:GO:0006020; P:GO:0046486; P:GO:0006098; P:GO:0006096; F:GO:0004807; P:GO:0006013; P:GO:0006000; P:GO:0015976	N	--NA--	-0.937361
RF_00385	zinc C2H2- Ino80 complex subunit Iec1	396		F:GO:0003676; C:GO:0005634; P:GO:0006338; F:GO:0046872; C:GO:0005829; C:GO:0031011	N	--NA--	-
RF_00386	amino acid transmembrane transporter	569		C:GO:0016021; F:GO:0015171; P:GO:0003333	N	--NA--	-1.07011
RF_00387	RNA recognition motif domain containing	1021		F:GO:0000166; F:GO:0003676; F:GO:0008270; F:GO:0046872	N	--NA--	1.44472
RF_00388	Proteophosphoglycan ppg4	1912			N	--NA--	0.980312
RF_00389	hypothetical protein RHOBADRAFT_46732	128			N	--NA--	2.06114
RF_00390	urea carboxylase	1230		F:GO:0000166; F:GO:0043167; F:GO:0016874	N	--NA--	-0.604365
RF_00391	cytosine-purine permease	533		C:GO:0016020; P:GO:0006810	N	--NA--	-3.74639
RF_00392	lactam utilization	229		P:GO:0005975; F:GO:0003824; F:GO:0016787	N	--NA--	-
RF_00393	carnitine acyl carnitine carrier	317		C:GO:0016021; P:GO:0006810	N	--NA--	-0.336882
RF_00394	---NA---	411			N	--NA--	0.924071
RF_00395	RNA polymerase II-associated 3	1297			N	--NA--	-
RF_00396	hypothetical protein RHTO_01359	323		C:GO:0016020; C:GO:0016021	N	--NA--	-1.54491
RF_00397	hypothetical protein RHTO_01359	153		C:GO:0016020; C:GO:0016021	N	--NA--	-
RF_00398	hypothetical protein RHTO_01359	543		C:GO:0016020; C:GO:0016021	N	--NA--	-
RF_00399	vacuolar membrane	1413		F:GO:0008270	N	--NA--	0.518624
RF_00400	catalase 1	824	EC:1.11.1.7; EC:1.11.1.6	P:GO:0006979; F:GO:0046872; F:GO:0004096; P:GO:0006804; P:GO:0098869; P:GO:0015947; P:GO:0055114; P:GO:0006568; F:GO:0020037	N	--NA--	4.48751
RF_00401	pre-mRNA cleavage complex II Clp1	510		F:GO:0005524; C:GO:0005849; P:GO:0031124	N	--NA--	1.11873
RF_00402	pre-mRNA cleavage complex II Clp1	242		F:GO:0005524; F:GO:0003824; C:GO:0005849; P:GO:0031124	N	--NA--	1.29488
RF_00403	Peptide transporter MTD1	664		P:GO:0055085; C:GO:0016021	Y	--NA--	-1.14069
RF_00404	peptide transporter MTD1	579		P:GO:0055085; C:GO:0016021	N	--NA--	-1.51227
RF_00405	NADH dehydrogenase alpha subcomplex subunit 2	93			N	--NA--	-
RF_00406	small nuclear ribonucleo E	92		C:GO:0071011; C:GO:0046540; C:GO:0005682; C:GO:0005829; C:GO:0019013; C:GO:0005686; C:GO:0005685; C:GO:0005687; P:GO:0000387	N	--NA--	-
RF_00407	oligopeptide transporter	159		P:GO:0055085; C:GO:0016021	N	--NA--	-
RF_00408	---NA---	89			N	--NA--	-
RF_00409	RNA polymerase II-associated 3	1282			N	--NA--	-
RF_00410	hypothetical protein RHTO_01359	493		C:GO:0016020; C:GO:0016021	N	--NA--	-
RF_00411	hypothetical protein RHTO_01359	542		C:GO:0016020; C:GO:0016021	N	--NA--	-
RF_00412	vacuolar membrane	1413		F:GO:0008270	N	--NA--	0.401942
RF_00413	catalase 1	769	EC:1.11.1.7; EC:1.11.1.6	P:GO:0006979; F:GO:0046872; F:GO:0004096; P:GO:0006804; P:GO:0098869; P:GO:0015947; P:GO:0055114; P:GO:0006568; F:GO:0020037	N	--NA--	3.66814
RF_00414	pre-mRNA cleavage complex II Clp1	204		F:GO:0005524; C:GO:0005849; P:GO:0031124	N	--NA--	0.568894
RF_00415	hypothetical protein RHTO_01351	437			N	--NA--	-
RF_00416	hypothetical protein RHOBADRAFT_53748	607		C:GO:0016020; C:GO:0016021	N	--NA--	-
RF_00417	transcription initiation factor IIA gamma subunit	123		F:GO:0003743; P:GO:0006355; C:GO:0005672; C:GO:0005840; P:GO:0006446; P:GO:0006367	N	--NA--	1.19024
RF_00418	Metallo-dependent phosphatase	543		F:GO:0016787	Y	--NA--	-
RF_00419	hypothetical protein RHOBADRAFT_46617	449			N	--NA--	-
RF_00420	hypothetical protein RHOBADRAFT_55672	223		C:GO:0016020	N	--NA--	0.482658
RF_00421	catalase A	831	EC:1.11.1.7; EC:1.11.1.6	F:GO:0004096; P:GO:0006568; C:GO:0005622; F:GO:0020037; P:GO:0042744; P:GO:0006979; F:GO:0003723; F:GO:0046872; P:GO:0006804; P:GO:0098869; P:GO:0015947; F:GO:0004809; P:GO:0055114; P:GO:0030488	N	--NA--	-0.518721
RF_00422	hypothetical protein RHOSPDRAFT_33877	213		C:GO:0016020; C:GO:0016021	N	--NA--	-
RF_00423	---NA---	150			N	--NA--	-1.56218
RF_00424	synaptobrevin	141		C:GO:0030659; C:GO:0032153; C:GO:0051285; C:GO:0016021; C:GO:0005783; C:GO:0005794; P:GO:0006897	N	--NA--	-
RF_00425	thaumatin	253			Y	GH152	-
RF_00426	tetraspanin Pls1 family	254		C:GO:0016020; C:GO:0016021	N	--NA--	-2.21231
RF_00427	DNA mismatch repair	981		C:GO:0044428; F:GO:0005524; P:GO:0043570; C:GO:0032300; F:GO:0032135; C:GO:0005829; F:GO:0000217; P:GO:0006298; P:GO:0007534	N	--NA--	-2.24945
RF_00428	SPOSA6832_00946, partial	105		C:GO:0016020; C:GO:0016021	N	--NA--	-0.890118
RF_00429	P-loop containing nucleoside triphosphate hydrolase	1282		F:GO:0000166; C:GO:0016020; F:GO:0016787	N	--NA--	0.61204
RF_00430	pathogenesis-related PR5K (thaumatin family)	226			Y	GH152	-
RF_00431	ribosome assembly Noc2	724		C:GO:0044428; C:GO:0030687	N	--NA--	-
RF_00432	Thioesterase thiol ester dehydrase-isomerase	243		F:GO:0016853	N	--NA--	-
RF_00433	gamma-tubulin complex component 2	2209		C:GO:0044450; C:GO:0005816; P:GO:0022607; P:GO:0097435; P:GO:1902589; P:GO:0000226	N	--NA--	-0.71178
RF_00434	required for cell viability	1291			Y	--NA--	-
RF_00435	hypothetical protein RHTO_01394	1222		C:GO:0016020; C:GO:0016021	N	--NA--	-0.869443
RF_00436	required for cell viability	1285			N	--NA--	0.350037
RF_00437	nuclease I	406		F:GO:0016788; F:GO:0003676; P:GO:0006308; P:GO:0090305; F:GO:0004519	Y	--NA--	-
RF_00438	thaumatin	256			Y	GH152	-1.24482
RF_00439	---NA---	129			N	--NA--	-
RF_00440	---NA---	188			N	--NA--	-1.66476
RF_00441	calcium binding 39	86		C:GO:0051286; P:GO:0072697; C:GO:0005737; C:GO:0044732; P:GO:0050789	N	--NA--	-
RF_00442	Mo25	335		P:GO:0060583; C:GO:0005634; C:GO:0071958; C:GO:0032153; P:GO:0071574; C:GO:0035839; C:GO:0005829; P:GO:2000100	N	--NA--	-0.829063
RF_00443	related to SKT5-activator of chitin synthase III	897			N	--NA--	-
RF_00444	Mo25	293		P:GO:0060583; C:GO:0005634; C:GO:0071958; C:GO:0032153; P:GO:0071574; C:GO:0035839; C:GO:0005829; P:GO:2000100	N	--NA--	-0.798255
RF_00445	related to SKT5-activator of chitin synthase III	353			N	--NA--	0.404523
RF_00446	Pre translocase Sec Sec61-beta subunit	83		C:GO:0016021; P:GO:0006886; C:GO:0005784	N	--NA--	-
RF_00447	microtubule associated	450		P:GO:0006508; C:GO:0016020; C:GO:0016021; P:GO:0000910; P:GO:0000226; F:GO:0004222; F:GO:0008017	N	--NA--	-2.38456
RF_00448	glycosyl transferase family 2	973		C:GO:0016020; C:GO:0016021; F:GO:0016740	N	--NA--	-1.58025
RF_00449	hypothetical protein RHTO_01384	421		C:GO:0016020; C:GO:0016021	N	--NA--	-
RF_00450	ribosomal subunit L37	138		C:GO:0005739; C:GO:0005840	N	--NA--	-
RF_00451	of Dolichol phosphate-mannose biosynthesis regulatory family	394		P:GO:0050790; C:GO:0030176; P:GO:0019348; F:GO:0030234	N	--NA--	0.386468
RF_00452	CAMK CAMK1 CAMK1-CMK kinase	444	EC:2.7.11	F:GO:0005524; P:GO:0009069; F:GO:0004674; P:GO:0006468	N	--NA--	-
RF_00453	G2 mitotic-specific cyclin 1 2	636		C:GO:0005634	N	--NA--	-
RF_00454	DUF2841 family	1019		F:GO:0003677; F:GO:0046983	N	--NA--	-0.999803
RF_00455	CAMK CAMK1 kinase	444	EC:2.7.11	F:GO:0005524; P:GO:0009069; F:GO:0004674; P:GO:0006468	N	--NA--	0.357443
RF_00456	hypothetical protein RHOBADRAFT_55690	83			N	--NA--	-0.517875
RF_00457	hypothetical protein RHOBADRAFT_52390	910		F:GO:0003676; F:GO:0046872	N	--NA--	-
RF_00458	double-strand-specific ribonuclease Pac1	341		P:GO:0034660; P:GO:0006396	N	--NA--	-
RF_00459	hypothetical protein RHTO_01411	293		F:GO:0016788; P:GO:0090305; F:GO:0004518; P:GO:0036297	N	--NA--	-
RF_00460	---NA---	135			N	--NA--	-0.842601
RF_00461	mind kinetochore complex component Nnf1	212			N	--NA--	-
RF_00462	class 3	430		C:GO:0016020; P:GO:0006629; C:GO:0016021; F:GO:0016787	N	--NA--	2.86153
RF_00463	---NA---	123			N	--NA--	0.726259
RF_00464	---NA---	69			N	--NA--	1.69674
RF_00465	class 3	601		P:GO:0006629; C:GO:0016020; C:GO:0016021; F:GO:0016787	N	--NA--	-
RF_00466	of Dolichol phosphate-mannose biosynthesis regulatory family	100		C:GO:0016021; C:GO:0005783	N	--NA--	-0.941564
RF_00467	class 3	626		C:GO:0016020; P:GO:0006629; C:GO:0016021; F:GO:0016787	N	--NA--	-
RF_00468	peptide chain release factor 1	419		P:GO:0006449; C:GO:0005739; P:GO:0032543; C:GO:0018444; C:GO:0005840; P:GO:0051083; F:GO:0016149	N	--NA--	-1.45068
RF_00469	nascent polypeptide-associated complex subunit beta	172		P:GO:0006351; P:GO:0006355	N	--NA--	-0.657929
RF_00470	Membrane-bound transcription factor site-2 protease	613		C:GO:0016020; P:GO:0006508; C:GO:0016021; P:GO:0000910; F:GO:0008233; P:GO:0000226; F:GO:0004222; F:GO:0008017	Y	--NA--	1.43001
RF_00471	PAPA-1-like conserved region domain	576		C:GO:0005634; P:GO:0006338; P:GO:0006355; C:GO:0031011	N	--NA--	-
RF_00472	alpha beta-hydrolase	803		P:GO:0006629; C:GO:0016020; C:GO:0016021; F:GO:0016787	N	--NA--	-
RF_00473	of Dolichol phosphate-mannose biosynthesis regulatory family	160		P:GO:0050790; C:GO:0030176; P:GO:0019348; F:GO:0030234	N	--NA--	3.32223
RF_00474	hypothetical protein RHTO_01412	593			N	--NA--	-
RF_00475	IBR finger domain containing	332		F:GO:0004842; F:GO:0008270; F:GO:0046872; P:GO:0016567	N	--NA--	-
RF_00476	NAD(P)-binding	396			N	--NA--	0.723963
RF_00477	SPOSA6832_00941, partial	115		C:GO:0016020	N	--NA--	0.484492
RF_00478	hypothetical protein RHOSPDRAFT_25626	350			N	--NA--	-
RF_00479	inhibitor of growth 4	405		C:GO:0005634; P:GO:0006355; F:GO:0005488; P:GO:0048518	N	--NA--	-
RF_00480	mitochondrial iron uptake	192		P:GO:0006790; F:GO:0005506; C:GO:0005739; P:GO:0055114	N	--NA--	-
RF_00481	small ubiquitin-related modifier	96		C:GO:0005634; P:GO:0051276; P:GO:0031057; C:GO:0005694; P:GO:0044763; C:GO:0044446	N	--NA--	-0.287155
RF_00482	exosome complex component RRP46	301		C:GO:0005634; P:GO:0043628; P:GO:0016072; P:GO:0034661; C:GO:0044444; P:GO:0071027; P:GO:0006402; C:GO:0000178	N	--NA--	-
RF_00483	---NA---	202			N	--NA--	-6.18488
RF_00484	---NA---	596			N	--NA--	-
RF_00485	IBR domain-containing	547		P:GO:0050790; C:GO:0030176; P:GO:0019348; F:GO:0030234	N	--NA--	2.16264
RF_00486	IBR domain-containing	332		P:GO:0008152	N	--NA--	-
RF_00487	---NA---	131			N	--NA--	-
RF_00488	THO complex subunit 1	776		C:GO:0005634; F:GO:0050662; F:GO:0003978; F:GO:0003824; P:GO:0006012; F:GO:0016853	N	--NA--	-
RF_00489	hypothetical protein RHOBADRAFT_46587	1630		F:GO:0097159; F:GO:1901363	N	--NA--	-1.00527
RF_00490	P-loop containing nucleoside triphosphate hydrolase	1510		F:GO:0003677; F:GO:0005524; F:GO:0016787	N	--NA--	-
RF_00491	phosphoglycerate dehydrogenase	344		F:GO:0016616; F:GO:0051287; P:GO:0055114	N	--NA--	-1.74451
RF_00492	serine threonine kinase	354		F:GO:0016301	Y	--NA--	-
RF_00493	heat shock transcription factor	698		C:GO:0005634; C:GO:0005667; F:GO:0003700; P:GO:0006355; F:GO:0043565; P:GO:0006355	N	--NA--	1.6232
RF_00494	Histone H4 4 Eaf6 family	204		P:GO:0016573; F:GO:0016740; C:GO:0000123	N	--NA--	0.445974
RF_00495	---NA---	317			N	--NA--	-
RF_00496	---NA---	302			N	--NA--	-2.08677
RF_00498	Proteophosphoglycan 5	407			N	--NA--	-
RF_00499	glycosyltransferase family 62	350		C:GO:0016021; F:GO:0016740	N	GT62	-
RF_00500	DNA replication ATP-dependent helicase Dna2	1350		F:GO:0004386	N	--NA--	-3.22553
RF_00501	hypothetical protein GALMADRAFT_264462	525		F:GO:0046872	N	--NA--	-
RF_00502	Phospholipid-transporting ATPase 1	112	EC:3.6.1.3; EC:3.6.3.1; EC:3.6.1.15	F:GO:0000287; F:GO:0005524; P:GO:0006812; P:GO:0045332; P:GO:0015917; C:GO:0016021; F:GO:0004012	N	--NA--	0.990226
RF_00503	DUF1115 domain	325		P:GO:0006913; P:GO:0008150; F:GO:0017056; C:GO:0005575; F:GO:0003674; C:GO:0005643	N	--NA--	-0.691735
RF_00504	heat shock 70 kDa 12A	844			N	--NA--	-
RF_00505	Phospholipid-transporting ATPase 1	1722	EC:3.6.1.3; EC:3.6.3.1; EC:3.6.1.15	F:GO:0000287; F:GO:0005524; P:GO:0006812; P:GO:0045332; P:GO:0015917; C:GO:0016021; F:GO:0004012	N	--NA--	-0.612005
RF_00506	serine palmitoyltransferase	703		F:GO:0030170; C:GO:0016020; P:GO:0009058; F:GO:0016740	N	--NA--	-
RF_00507	DNA polymerase epsilon catalytic subunit A	2648	EC:2.7.7.7	F:GO:0000166; F:GO:0003677; F:GO:0008408; P:GO:0006281; P:GO:0090305; F:GO:0003887; F:GO:0008270; P:GO:0006260; P:GO:0071897; C:GO:0008622	N	--NA--	-
RF_00508	Ankyrin repeat-containing domain	269			N	--NA--	0.430772
RF_00510	ribosomal rna-processing 12	1315		C:GO:0005840	N	--NA--	-0.314804
RF_00511	Riboflavin kinase	177	EC:2.7.1.26	P:GO:0009231; F:GO:0008531; P:GO:0016310	N	--NA--	-0.568864
RF_00514	---NA---	260			N	--NA--	-
RF_00515	glutamate decarboxylase	544		P:GO:0006536; F:GO:0005488; F:GO:0016831	N	--NA--	0.60992
RF_00516	hypothetical protein RHOSPDRAFT_35052	821		F:GO:0000166; F:GO:0005524	N	--NA--	0.309077
RF_00517	---NA---	438			N	--NA--	0.722498
RF_00518	---NA---	434			N	--NA--	-0.608859
RF_00519	N-terminal acetyltransferase auxiliary subunit	967		C:GO:0005737; F:GO:0016740	N	--NA--	-0.3692
RF_00520	cohesin-associated Pds5	1454		P:GO:0051276; P:GO:0000280; P:GO:0098813; P:GO:0034502	N	--NA--	-0.350527
RF_00521	---NA---	295			N	--NA--	-
RF_00522	---NA---	414			N	--NA--	-1.60699
RF_00523	hypothetical protein RHTO_01456	1577			N	--NA--	-
RF_00524	---NA---	177			N	--NA--	-
RF_00525	Frag1 DRAM Sfk1 family	386		C:GO:0016020; C:GO:0016021	N	--NA--	-
RF_00526	hypothetical protein RHOBADRAFT_66888	345		C:GO:0016020; C:GO:0016021	Y	--NA--	0.728897
RF_00527	DUF221 domain containing membrane	979		F:GO:0000166; C:GO:0016021	N	--NA--	-
RF_00528	RNA-binding domain-containing	233		F:GO:0003676	N	--NA--	0.384037
RF_00529	Proteophosphoglycan 5	861			N	--NA--	-0.400214
RF_00530	minichromosome maintenance 2	880	EC:3.6.1.15	P:GO:0006270; P:GO:1902450; P:GO:0000727; P:GO:0006271; C:GO:0031261; C:GO:0046809; P:GO:0006267; F:GO:0003682; C:GO:0042555; C:GO:0000784; F:GO:0003697; C:GO:0005656; F:GO:0003688; F:GO:0005524; F:GO:0003678; C:GO:0000790; C:GO:0005737; P:GO:0032508; C:GO:0031298	N	--NA--	-1.85106
RF_00531	MFS Git1p-related glycerophosphoinositol and glycerophosphocholine permease	496		P:GO:0055085; F:GO:0022857; C:GO:0016021	N	--NA--	-
RF_00532	MATE efflux family	604		P:GO:0055085; F:GO:0022857; C:GO:0016020	N	--NA--	0.304603
RF_00533	peroxisomal dehydratase	313			N	--NA--	-
RF_00534	RNA ligase	925	EC:6.5.1.3	F:GO:0051730; F:GO:0005524; P:GO:0006388; P:GO:0016310; F:GO:0008081; F:GO:0003972	N	--NA--	-
RF_00535	vesicle-associated membrane 7	219		P:GO:0016192; C:GO:0016021	N	--NA--	0.588647
RF_00536	---NA---	164			N	--NA--	-
RF_00537	FK506 suppressor Sfk1	333		C:GO:0016020	N	--NA--	1.85599
RF_00538	DNA mismatch repair MLH1	821		C:GO:0044428; F:GO:0005524; C:GO:0032300; C:GO:0043232; P:GO:0006298; F:GO:0030983	N	--NA--	-
RF_00539	thioredoxin fold domain	371		C:GO:0016020; C:GO:0016021	N	--NA--	-
RF_00540	Salivary gland secretion 1	414		F:GO:0003677; F:GO:0003887; P:GO:0006351; C:GO:0016020; C:GO:0016021; P:GO:0071897	N	--NA--	0.537436
RF_00541	AP-1 complex subunit mu-1	440		C:GO:0005634; C:GO:0005768; C:GO:0032153; C:GO:0051286; C:GO:0030121; P:GO:0016197; C:GO:0005829; P:GO:0042144; F:GO:0030276; P:GO:0006886; C:GO:0044732; P:GO:0006896	N	--NA--	-0.433011
RF_00542	---NA---	337			N	--NA--	-
RF_00543	short-chain dehydrogenase reductase	344			N	--NA--	1.55659
RF_00544	malate synthase	549	EC:2.3.3.9	P:GO:0006097; C:GO:0005737; F:GO:0004474; P:GO:0006099; P:GO:0006090	N	--NA--	0.251058
RF_00545	class I glutamine amidotransferase	302		P:GO:0006541; F:GO:0016740	N	--NA--	1.69261
RF_00546	---NA---	183			N	--NA--	-
RF_00547	---NA---	266			N	--NA--	-
RF_00548	---NA---	62			N	--NA--	-
RF_00549	DNA RNA-binding Kin17 containing	312		F:GO:0046872; C:GO:0005730	N	--NA--	-
RF_00550	Proteophosphoglycan 5	541			N	--NA--	-
RF_00551	MFS general substrate transporter	624		P:GO:0055085; C:GO:0016021	N	--NA--	-1.04244
RF_00552	Sad1 UNC domain	1305		C:GO:0044425	Y	--NA--	0.34619
RF_00553	peroxisomal copper amine oxidase	720	EC:1.4.3.21	P:GO:0009308; F:GO:0005507; F:GO:0048038; F:GO:0008131; P:GO:0055114	N	--NA--	-2.4272
RF_00554	hypothetical protein RHOSPDRAFT_33930	296			N	--NA--	0.858252
RF_00555	SPOSA6832_02626	163			N	--NA--	-1.20301
RF_00556	Histone H3	122		C:GO:0005634; F:GO:0003677; F:GO:0046982; C:GO:0000786	N	--NA--	-
RF_00557	Transcription initiation factor IIF subunit beta	380		F:GO:0003824; C:GO:0005674; P:GO:0006367	N	--NA--	0.848581
RF_00558	C6 transcription factor	972		C:GO:0005634; F:GO:0008270; P:GO:0006355; F:GO:0000981; P:GO:0006357	N	--NA--	0.870888
RF_00559	hypothetical protein RHTO_00118	421		C:GO:0016020; C:GO:0016021	N	--NA--	-
RF_00560	phosphoglycerate mutase family	280			Y	--NA--	0.665287
RF_00561	---NA---	236			N	--NA--	-
RF_00562	---NA---	229			N	--NA--	-1.01748
RF_00563	L-aminoadipate-semialdehyde dehydrogenase	1496	EC:1.2.1.31	F:GO:0004043; C:GO:0005829; P:GO:0055114; F:GO:0031177; P:GO:0019878; P:GO:1902987; P:GO:0006554	N	--NA--	-
RF_00564	oxysterol binding	584		C:GO:0005783	N	--NA--	-
RF_00565	Snurportin-1 ame: Full=RNA U transporter 1	349			N	--NA--	-
RF_00566	Sm-like ribonucleo	119		F:GO:0003723; P:GO:0008033; P:GO:0030490; C:GO:0046540; C:GO:0000932; C:GO:0005681; C:GO:0019013; C:GO:0005730; C:GO:0005688; C:GO:0005732; P:GO:0000398	N	--NA--	-
RF_00567	DUF726 domain	704		C:GO:0016021; P:GO:0006259	N	--NA--	0.301644
RF_00568	long-chain-alcohol O-fatty-acyltransferase 10	575		F:GO:0016746; C:GO:0016020; C:GO:0016021; F:GO:0016740	N	--NA--	0.884233
RF_00569	quinate permease	548		C:GO:0005887; F:GO:0005351; P:GO:0035428; P:GO:0046323; F:GO:0005355	N	--NA--	-
RF_00570	DNA polymerase epsilon subunit B	568	EC:2.7.7.7	F:GO:0003677; F:GO:0003887; C:GO:0000790; P:GO:0071897; C:GO:0005829; P:GO:1902975; C:GO:0042575	N	--NA--	-3.17796
RF_00571	---NA---	317			N	--NA--	-
RF_00572	Structure-specific endonuclease subunit SLX1	625		C:GO:0005634; P:GO:0090305; P:GO:0006308; F:GO:0004520; P:GO:0006974	N	--NA--	-
RF_00573	---NA---	126			N	--NA--	-
RF_00574	---NA---	259			N	--NA--	-
RF_00575	bacterial leucyl aminopeptidase	434		P:GO:0008152; F:GO:0008233	Y	--NA--	1.10903
RF_00576	ATP-dependent rna helicase dhx8	1207	EC:3.6.1.3; EC:3.6.1.15	F:GO:0003676; F:GO:0005524; C:GO:0005737; C:GO:0005681; F:GO:0004004; P:GO:0000398	N	--NA--	0.334159
RF_00577	---NA---	70			N	--NA--	-
RF_00578	ATP-dependent rna helicase dhx8	481	EC:3.6.1.3; EC:3.6.1.15	F:GO:0003676; F:GO:0005524; C:GO:0005737; C:GO:0005681; F:GO:0004004; P:GO:0000398	N	--NA--	-
RF_00579	Proteophosphoglycan ppg4	185		C:GO:0016020; C:GO:0016021	N	--NA--	-
RF_00580	ATP-dependent rna helicase dhx8	1222	EC:3.6.1.3; EC:3.6.1.15	F:GO:0003676; F:GO:0005524; C:GO:0005737; C:GO:0005681; F:GO:0004004; P:GO:0000398	N	--NA--	0.493707
RF_00581	Voltage gated chloride channel domain-containing	345			N	--NA--	-
RF_00582	DEAH-box RNA helicase	84	EC:3.6.1.3; EC:3.6.1.15	F:GO:0003676; F:GO:0005524; F:GO:0008026	N	--NA--	-
RF_00583	Proteophosphoglycan ppg4	194		C:GO:0016020; C:GO:0016021	N	--NA--	-
RF_00584	ribosomal S5 domain 2	333		P:GO:0090305; F:GO:0004527	N	--NA--	0.572178
RF_00585	RNA binding	435		F:GO:0016787	N	--NA--	-
RF_00586	ribosomal S5 domain 2	262		P:GO:0090305; F:GO:0004527	N	--NA--	0.790908
RF_00587	RNA binding	781		F:GO:0016787	N	--NA--	-
RF_00588	voltage-gated potassium channel	1069		P:GO:0006813; C:GO:0016020; P:GO:0044763; F:GO:0005267	N	--NA--	-
RF_00589	NADP:D-xylose dehydrogenase	388		F:GO:0016491; P:GO:0055114	N	--NA--	-0.845628
RF_00590	COP9 signalosome complex subunit 5	384		C:GO:0005634; F:GO:0008233	N	--NA--	-0.37019
RF_00591	---NA---	311			N	--NA--	-
RF_00592	---NA---	132			N	--NA--	-
RF_00593	triacylglycerol lipase	192		F:GO:0016787	Y	--NA--	-
RF_00594	alpha beta-hydrolase	545		F:GO:0016787	Y	--NA--	-
RF_00595	RNase P subunit p30 family	398		P:GO:0090501; P:GO:0008033; P:GO:0051252; F:GO:0004540; C:GO:0044424	N	--NA--	-
RF_00596	ENTH-domain-containing	453		F:GO:0005546; P:GO:0007015; P:GO:0006897; C:GO:0030479	N	--NA--	-0.70582
RF_00597	zinc MYND-type domain containing	279		F:GO:0046872	N	--NA--	-
RF_00598	hydroxymethylglutaryl- reductase (NADPH)	1290	EC:1.1.1.34	C:GO:0005789; F:GO:0050661; C:GO:0016021; P:GO:0015936; P:GO:0055114; P:GO:0008299; P:GO:0006694; F:GO:0004420; P:GO:0006810	N	--NA--	-
RF_00599	Histone H3	136		C:GO:0005634; F:GO:0003677; F:GO:0046982; C:GO:0000786	N	--NA--	0.376757
RF_00600	SPOSA6832_02626	163			N	--NA--	-1.57037
RF_00601	hypothetical protein RHOSPDRAFT_33930	296			N	--NA--	0.866118
RF_00602	peroxisomal copper amine oxidase	708	EC:1.4.3.21	P:GO:0009308; F:GO:0005507; F:GO:0048038; F:GO:0008131; P:GO:0055114	N	--NA--	-2.61723
RF_00603	Sad1 UNC domain	1235		C:GO:0044425	Y	--NA--	0.41278
RF_00604	MFS general substrate transporter	624		P:GO:0055085; C:GO:0016021	N	--NA--	-0.698824
RF_00605	Proteophosphoglycan 5	537			N	--NA--	-0.851732
RF_00606	Zinc finger RTS2	323		F:GO:0046872; C:GO:0005730	N	--NA--	0.54203
RF_00607	---NA---	497			N	--NA--	-
RF_00608	glucose-inducible SAM-dependent methyltransferase	481		F:GO:0008168; F:GO:0016740; P:GO:0032259	N	--NA--	-
RF_00609	class I glutamine amidotransferase	302		P:GO:0006541; F:GO:0016740	N	--NA--	0.790977
RF_00610	malate synthase	516	EC:2.3.3.9	P:GO:0006097; C:GO:0005737; F:GO:0004474; P:GO:0006099; P:GO:0006090	N	--NA--	-0.292195
RF_00611	short-chain dehydrogenase reductase	344		C:GO:0005575	N	--NA--	1.18152
RF_00612	AP-1 complex subunit mu-1	417		C:GO:0005634; C:GO:0005768; C:GO:0032153; C:GO:0051286; C:GO:0030121; P:GO:0016197; C:GO:0005829; P:GO:0042144; F:GO:0030276; P:GO:0006886; C:GO:0044732; P:GO:0006896	N	--NA--	-
RF_00613	Salivary gland secretion 1	414		F:GO:0003677; F:GO:0003887; P:GO:0006351; C:GO:0016020; C:GO:0016021; P:GO:0071897	N	--NA--	0.617212
RF_00614	thioredoxin fold domain	382		C:GO:0016020; C:GO:0016021	N	--NA--	-
RF_00615	DNA mismatch repair MLH1	822		C:GO:0044428; F:GO:0005524; C:GO:0032300; C:GO:0043232; P:GO:0006298; F:GO:0030983	N	--NA--	0.934938
RF_00616	FK506 suppressor Sfk1	333		C:GO:0016020	N	--NA--	2.15855
RF_00617	---NA---	164			N	--NA--	-2.3815
RF_00618	vesicle-associated membrane 7	219		P:GO:0016192; C:GO:0016021	N	--NA--	-
RF_00619	RNA ligase	925	EC:6.5.1.3	F:GO:0051730; F:GO:0005524; P:GO:0006388; P:GO:0016310; F:GO:0008081; F:GO:0003972	N	--NA--	-
RF_00620	peroxisomal dehydratase	313			N	--NA--	-
RF_00621	MFS Git1p-related glycerophosphoinositol and glycerophosphocholine permease	496		P:GO:0055085; F:GO:0022857; C:GO:0016021	N	--NA--	-
RF_00622	minichromosome maintenance 2	915	EC:3.6.1.15	P:GO:0006270; P:GO:1902450; P:GO:0000727; P:GO:0006271; C:GO:0031261; C:GO:0046809; P:GO:0006267; F:GO:0003682; C:GO:0042555; C:GO:0000784; F:GO:0003697; C:GO:0005656; F:GO:0003688; F:GO:0005524; F:GO:0003678; C:GO:0000790; C:GO:0005737; P:GO:0032508; C:GO:0031298	N	--NA--	-1.96871
RF_00623	Proteophosphoglycan 5	864			N	--NA--	-
RF_00624	RNA-binding domain-containing	233		F:GO:0003676	N	--NA--	-
RF_00625	DUF221 domain containing membrane	1042		F:GO:0000166; C:GO:0016021	N	--NA--	0.304524
RF_00626	hypothetical protein RHOBADRAFT_66888	346		C:GO:0016020; C:GO:0016021	Y	--NA--	-
RF_00627	hypothetical protein RHTO_01452	386			N	--NA--	-
RF_00628	Frag1 DRAM Sfk1 family	333		C:GO:0016020; C:GO:0016021	N	--NA--	-
RF_00629	---NA---	188			N	--NA--	-
RF_00630	---NA---	173			N	--NA--	-
RF_00631	Proteophosphoglycan ppg4	1505			N	--NA--	-
RF_00632	---NA---	414			N	--NA--	-
RF_00633	cohesin-associated Pds5	1465		P:GO:0051276; P:GO:0000280; P:GO:0098813; P:GO:0034502	N	--NA--	-
RF_00634	---NA---	419			N	--NA--	-
RF_00635	---NA---	436			N	--NA--	-0.631507
RF_00636	---NA---	436			N	--NA--	0.994285
RF_00637	glycoside hydrolase family 15	941		C:GO:0016021; F:GO:0030246; F:GO:0016787	N	--NA--	-
RF_00638	hypothetical protein RHOSPDRAFT_35052	874			N	--NA--	0.463833
RF_00639	glutamate decarboxylase	255	EC:4.1.1.15	F:GO:0030170; P:GO:0006536; P:GO:0019482; F:GO:0004351; P:GO:0006531; P:GO:0019530; P:GO:0006522	N	--NA--	0.301703
RF_00640	glutamate decarboxylase	314	EC:4.1.1.15	F:GO:0030170; P:GO:0006536; P:GO:0019482; F:GO:0004351; P:GO:0006531; P:GO:0019530; P:GO:0006522	N	--NA--	-
RF_00641	Chloride channel k	415			N	--NA--	0.96125
RF_00642	---NA---	268			N	--NA--	-
RF_00644	Proteophosphoglycan 5	407			N	--NA--	1.08393
RF_00645	glycosyltransferase family 62	350		C:GO:0016021; F:GO:0016740	N	GT62	-
RF_00646	DNA replication ATP-dependent helicase nuclease DNA2	1352		F:GO:0004386	N	--NA--	-1.92661
RF_00647	---NA---	525			N	--NA--	-
RF_00648	Phospholipid-transporting ATPase 1	112	EC:3.6.1.3; EC:3.6.3.1; EC:3.6.1.15	F:GO:0000287; F:GO:0005524; P:GO:0006812; P:GO:0045332; P:GO:0015917; C:GO:0016021; F:GO:0004012	N	--NA--	1.13569
RF_00649	DUF1115 domain	328		P:GO:0008150; C:GO:0005575; F:GO:0003674	N	--NA--	-
RF_00650	heat shock 70 kDa 12A	841			N	--NA--	1.80967
RF_00651	Phospholipid-transporting ATPase 1	1723	EC:3.6.1.3; EC:3.6.3.1; EC:3.6.1.15	F:GO:0000287; F:GO:0005524; P:GO:0006812; P:GO:0045332; P:GO:0015917; C:GO:0016021; F:GO:0004012	N	--NA--	-0.609023
RF_00652	Proteophosphoglycan 5	478			N	--NA--	1.64236
RF_00653	DNA polymerase epsilon catalytic subunit A	2232	EC:2.7.7.7	F:GO:0000166; F:GO:0003677; F:GO:0008408; P:GO:0006281; P:GO:0090305; F:GO:0003887; F:GO:0008270; P:GO:0006260; P:GO:0071897; F:GO:0051536; C:GO:0008622	N	--NA--	-4.33488
RF_00654	Ankyrin repeat-containing domain	269			N	--NA--	-
RF_00656	ribosomal rna-processing 12	1315		C:GO:0005840	N	--NA--	-0.298032
RF_00657	riboflavin kinase	231		F:GO:0016301; P:GO:0044237	N	--NA--	-
RF_00659	---NA---	803			N	--NA--	-0.78075
RF_00660	hypothetical protein RHTO_02039	2412			N	--NA--	-
RF_00661	---NA---	155			N	--NA--	-
RF_00662	---NA---	352			N	--NA--	-
RF_00663	---NA---	620			N	--NA--	-
RF_00664	---NA---	434			N	--NA--	-
RF_00665	---NA---	412			Y	--NA--	-
RF_00666	---NA---	996			N	--NA--	-
RF_00667	Proteophosphoglycan 5	411			N	--NA--	-0.424349
RF_00669	---NA---	105			N	--NA--	-
RF_00670	---NA---	169			N	--NA--	-
RF_00671	Histone H4 4 Eaf6 family	204		P:GO:0016573; F:GO:0016740; C:GO:0000123	N	--NA--	-
RF_00672	heat shock transcription factor	737		C:GO:0005634; C:GO:0005667; F:GO:0003700; C:GO:0016020; P:GO:0006355; F:GO:0043565; P:GO:0006355	N	--NA--	2.0314
RF_00673	serine threonine kinase	354		F:GO:0016301; P:GO:0006796	Y	--NA--	-0.709768
RF_00674	phosphoglycerate dehydrogenase	344		F:GO:0016616; F:GO:0051287; P:GO:0055114	N	--NA--	-1.40822
RF_00675	P-loop containing nucleoside triphosphate hydrolase	1509		F:GO:0003677; F:GO:0005524; F:GO:0016787	N	--NA--	-
RF_00676	hypothetical protein RHOBADRAFT_46587	1724		F:GO:0097159; F:GO:1901363	N	--NA--	-0.995105
RF_00677	THO complex subunit 1	834		C:GO:0005634; F:GO:0050662; F:GO:0003824; F:GO:0003978; P:GO:0006012; F:GO:0016853	N	--NA--	-
RF_00678	---NA---	190			N	--NA--	-
RF_00679	IBR finger domain containing	252		P:GO:0008150; F:GO:0008270; P:GO:0006355; P:GO:0009058; C:GO:0005575; F:GO:0000981; P:GO:0006357; F:GO:0004842; C:GO:0005634; F:GO:0046872; F:GO:0003824; C:GO:0005829; F:GO:0016874; P:GO:0016567	N	--NA--	-
RF_00680	IBR domain-containing	295		P:GO:0090502; F:GO:0008270; P:GO:0090501; P:GO:0006396; F:GO:0004386; F:GO:0003676; F:GO:0004842; F:GO:0005524; F:GO:0004525; F:GO:0003723; F:GO:0046872; C:GO:0016020; C:GO:0016021; F:GO:0016891; P:GO:0016567; F:GO:0016787	N	--NA--	-
RF_00681	of Dolichol phosphate-mannose biosynthesis regulatory family	121		P:GO:0050790; C:GO:0030176; P:GO:0019348; F:GO:0030234	N	--NA--	1.46704
RF_00682	---NA---	596			N	--NA--	-2.25507
RF_00683	exosome complex component RRP46	301		C:GO:0005634; P:GO:0043628; P:GO:0016072; C:GO:0044444; C:GO:0000178; P:GO:0006401	N	--NA--	-
RF_00684	small ubiquitin-related modifier	91		C:GO:0005634; P:GO:0051276; P:GO:0031057; C:GO:0005694; P:GO:0044763; C:GO:0044446	N	--NA--	-
RF_00685	Ubiquitin carboxyl-terminal hydrolase 34	1250		F:GO:0046872	N	--NA--	0.406607
RF_00686	related to GLE1-RNA export mediator	679		P:GO:0006406; C:GO:0005737; C:GO:0005643	N	--NA--	-
RF_00687	frataxin	192		P:GO:0006790; F:GO:0005506; C:GO:0005739; P:GO:0055114	N	--NA--	-
RF_00688	inhibitor of growth 4	407		C:GO:0005634; P:GO:0006355; F:GO:0005488; P:GO:0048518	N	--NA--	-
RF_00689	---NA---	74			N	--NA--	-
RF_00690	hypothetical protein RHOSPDRAFT_25626	350			N	--NA--	-
RF_00691	NAD(P)-binding	489			N	--NA--	2.27555
RF_00692	IBR finger domain containing	317		F:GO:0004842; F:GO:0008270; F:GO:0046872; P:GO:0016567	N	--NA--	-
RF_00693	hypothetical protein RHTO_01412	551			N	--NA--	-
RF_00694	of Dolichol phosphate-mannose biosynthesis regulatory family	155		P:GO:0050790; C:GO:0030176; P:GO:0019348; F:GO:0030234	N	--NA--	2.64958
RF_00695	alpha beta-hydrolase	803		P:GO:0006629; C:GO:0016020; C:GO:0016021; F:GO:0016787	N	--NA--	1.40267
RF_00696	PAPA-1-like conserved region domain	571		C:GO:0005634; P:GO:0006338; P:GO:0006355; C:GO:0031011	N	--NA--	-
RF_00697	Membrane-bound transcription factor site-2 protease	591		P:GO:0006508; C:GO:0016020; C:GO:0016021; P:GO:0000910; F:GO:0008233; P:GO:0000226; F:GO:0004222; F:GO:0008017	N	--NA--	-
RF_00698	nascent polypeptide-associated complex subunit beta	172		P:GO:0006351; P:GO:0006355	N	--NA--	-0.571133
RF_00699	peptide chain release factor 1	419		P:GO:0006449; C:GO:0005739; P:GO:0032543; C:GO:0018444; C:GO:0005840; P:GO:0051083; F:GO:0016149	N	--NA--	-1.20351
RF_00700	class 3	677		P:GO:0006629; C:GO:0016020; C:GO:0016021; F:GO:0016787	N	--NA--	-
RF_00701	of Dolichol phosphate-mannose biosynthesis regulatory family	67		P:GO:0050790; C:GO:0030176; P:GO:0019348; F:GO:0030234	N	--NA--	-
RF_00702	class 3	569		P:GO:0006629; C:GO:0016020; C:GO:0016021; F:GO:0016787	N	--NA--	-
RF_00703	mind kinetochore complex component Nnf1	212			N	--NA--	-1.43328
RF_00704	hypothetical protein RHOBADRAFT_55753	185		C:GO:0016020; C:GO:0016021	N	--NA--	-1.1197
RF_00705	hypothetical protein RHTO_01411	284		F:GO:0016788; P:GO:0090305; F:GO:0004518; P:GO:0036297	N	--NA--	-
RF_00706	hypothetical protein RHTO_01399	495			N	--NA--	-0.608696
RF_00707	---NA---	203			N	--NA--	-
RF_00708	DUF2841 family	573			N	--NA--	-1.58415
RF_00709	G2 mitotic-specific cyclin 1 2	636		C:GO:0005634	N	--NA--	-
RF_00710	---NA---	228			N	--NA--	-
RF_00711	of Dolichol phosphate-mannose biosynthesis regulatory family	109		C:GO:0016021; C:GO:0005783	N	--NA--	-
RF_00712	ribosomal mitochondrial	138		C:GO:0005739; C:GO:0005840	N	--NA--	-
RF_00713	hypothetical protein RHTO_01384	422		C:GO:0016020; C:GO:0016021	N	--NA--	-
RF_00714	probable DID2-class E vacuolar- sorting and endocytosis factor	207		C:GO:0005770; P:GO:0006623; P:GO:0032511	N	--NA--	-
RF_00715	GMC oxidoreductase	618		F:GO:0016614; F:GO:0050660; F:GO:0016491; P:GO:0055114	N	AA3_2	0.848901
RF_00716	RHTO0S02e06524g1_1	379		C:GO:0016020; C:GO:0016021	N	--NA--	1.62113
RF_00717	vacuolar-sorting SNF7	220		P:GO:0043328; F:GO:0042802; C:GO:0000815; P:GO:0071454; P:GO:0070676	N	--NA--	0.524137
RF_00718	Pirin domain-containing	283		F:GO:0003677; P:GO:0090305; F:GO:0004518	N	--NA--	1.52677
RF_00719	---NA---	411			N	--NA--	-
RF_00720	MFS transporter	225		P:GO:0008150; F:GO:0003674	N	--NA--	-
RF_00721	RNA polymerase I-specific transcription initiation factor RRN3	957		F:GO:0003676; P:GO:0090304; P:GO:0044271; F:GO:0003824; P:GO:0010467; P:GO:0034645	N	--NA--	-
RF_00722	thioredoxin	132		C:GO:0005623; P:GO:0006118; F:GO:0015035; P:GO:0006662; P:GO:0045454; P:GO:0055114	N	--NA--	0.351762
RF_00723	ribonuclease III	455		P:GO:0090501; P:GO:0034472	N	--NA--	-
RF_00724	Phytanoyl- dioxygenase	307		F:GO:0051213; P:GO:0055114	N	--NA--	-
RF_00725	---NA---	370			N	--NA--	-
RF_00726	NADPH oxidase	636		F:GO:0016491; C:GO:0016020; C:GO:0016021; P:GO:0055114	N	--NA--	-
RF_00727	peroxisomal biogenesis factor 10	391		P:GO:0016558; F:GO:0008270; C:GO:0005779	N	--NA--	0.775328
RF_00728	oxidoreductase	356		P:GO:0008152	N	--NA--	-0.612078
RF_00729	hypothetical protein RHOBADRAFT_51929	382		C:GO:0016020; C:GO:0016021	N	--NA--	-
RF_00730	GTP binding 4	80		C:GO:0005634	N	--NA--	-
RF_00731	PTH2-domain-containing	197	EC:3.1.1.29; EC:3.1.1.1	C:GO:0016021; F:GO:0004045	N	--NA--	1.29877
RF_00732	serine-arginine RNA binding	420		F:GO:0000166; F:GO:0003676; F:GO:0008270	N	--NA--	-0.969344
RF_00733	hydantoinase b oxoprolinase	625		F:GO:0050662; F:GO:0003824	N	--NA--	-0.972855
RF_00734	peroxisomal membrane 4	553		C:GO:0016021	N	--NA--	-
RF_00735	hypothetical protein RHOSPDRAFT_32592	127			N	--NA--	0.586372
RF_00736	homoaconitate hydratase	724	EC:4.2.1.36	F:GO:0046872; F:GO:0004409; C:GO:0005739; F:GO:0051539; P:GO:0019878	N	--NA--	-
RF_00737	Vegetative cell wall gp1	139		C:GO:0016592; F:GO:0001104; P:GO:0006357	N	--NA--	-
RF_00738	Vegetative cell wall gp1	139		C:GO:0016592; F:GO:0001104; P:GO:0006357	N	--NA--	-
RF_00739	Vacuolar assembling VPS41	1140		C:GO:0043229; P:GO:0016192; P:GO:0007033; P:GO:0033043; C:GO:0016020; F:GO:0043167; C:GO:0044444; P:GO:0006886; C:GO:0043227	N	--NA--	-0.302793
RF_00740	XAP5-domain-containing	111		C:GO:0005634	N	--NA--	-
RF_00741	Vacuolar assembling VPS41	1132		C:GO:0043229; P:GO:0016192; P:GO:0007033; P:GO:0033043; C:GO:0016020; F:GO:0043167; C:GO:0044444; P:GO:0006886; C:GO:0043227	N	--NA--	-0.464157
RF_00742	of XAP5 family	323		C:GO:0005634	N	--NA--	-
RF_00743	GTP-binding ypt3	248		F:GO:0005525; P:GO:0007264; C:GO:0005622	N	--NA--	-
RF_00744	GTP-binding ypt3	216		F:GO:0005525; P:GO:0007264; C:GO:0005622	N	--NA--	-
RF_00745	peptide transporter PTR2A	608		P:GO:0006857; C:GO:0016021; F:GO:0005215	N	--NA--	-1.27761
RF_00746	peptide transporter PTR2A	633		C:GO:0016020; P:GO:0006810	N	--NA--	-
RF_00747	lysophospholipid acyltransferase	582		F:GO:0016746; C:GO:0016020	N	--NA--	0.510777
RF_00748	---NA---	608			N	--NA--	1.81324
RF_00749	hypothetical protein A4X06_g5815	469		F:GO:0003676; F:GO:0003677; P:GO:0015074	N	--NA--	-
RF_00750	nucleolar GTP-binding	450		F:GO:0005525	N	--NA--	-
RF_00751	U1 small nuclear ribonucleo C	256		C:GO:0000243; F:GO:0008270; P:GO:0000395; F:GO:0030619; C:GO:0005829; C:GO:0019013; F:GO:0003729; C:GO:0071004; C:GO:0005685; P:GO:0000387	N	--NA--	0.374322
RF_00752	hypothetical protein MVLG_01121	121		F:GO:0000166; F:GO:0016887; F:GO:0005524; F:GO:0003777; C:GO:0030286; P:GO:0007018	N	--NA--	0.595446
RF_00753	phosphatases II	243	EC:3.1.3.16; EC:3.1.3.48; EC:3.1.3.41	P:GO:0006570; F:GO:0004725; P:GO:0035335; F:GO:0008138	N	--NA--	-
RF_00754	ubiquinone biosynthesis monooxygenase COQ7	293	EC:1.14.13	F:GO:0016709; P:GO:0055114; C:GO:0031314; P:GO:0006744	N	--NA--	0.581499
RF_00755	Thioesterase thiol ester dehydrase-isomerase	338	EC:3.1.2.20	P:GO:0006637; F:GO:0047617; F:GO:0016853	N	--NA--	1.16312
RF_00756	breast carcinoma amplified sequence 2	234		P:GO:0006397	N	--NA--	-
RF_00757	diamine N-acetyltransferase	174		F:GO:0016740	N	--NA--	-
RF_00758	Armadillo-type fold domain containing	773			N	--NA--	-
RF_00759	ATP-dependent rna helicase dbp8	532	EC:3.6.1.3; EC:3.6.1.15	F:GO:0003676; F:GO:0005524; P:GO:0010501; P:GO:0006364; F:GO:0004004	N	--NA--	-
RF_00760	helicase SWR1	1767		F:GO:0000166; C:GO:0005634; P:GO:0006338; F:GO:0016787	N	--NA--	-0.379295
RF_00761	Proteophosphoglycan ppg4	319		C:GO:0016020; C:GO:0016021	N	--NA--	1.23381
RF_00762	tyrosine aminotransferase	441		F:GO:0030170; F:GO:0008483; P:GO:0006520; P:GO:0009058	N	--NA--	-1.30371
RF_00763	related to palI	205		C:GO:0016020; C:GO:0016021; C:GO:0005886	N	--NA--	-
RF_00764	Proteophosphoglycan ppg4	376			N	--NA--	-
RF_00765	hypothetical protein RHTO_01121	307		C:GO:0016020; C:GO:0016021	N	--NA--	-
RF_00766	hypothetical protein RHOBADRAFT_42205	386		C:GO:0016020; C:GO:0016021	N	--NA--	1.1912
RF_00767	minichromosome maintenance 6	871	EC:3.6.1.3; EC:3.6.1.15	P:GO:0006270; P:GO:0000724; C:GO:0042555; C:GO:0097373; F:GO:0003697; F:GO:0005524; P:GO:1902969; C:GO:0000790; F:GO:0003724; P:GO:0032508; C:GO:0044451; F:GO:0003727; C:GO:0032993; C:GO:0005829; F:GO:1990518; F:GO:0033679	N	--NA--	-1.74814
RF_00768	---NA---	99			N	--NA--	-
RF_00769	Proteophosphoglycan ppg4	1037		F:GO:0016491; C:GO:0016020; C:GO:0016021; P:GO:0055114; C:GO:0005886	Y	--NA--	0.389064
RF_00770	oxoglutarate iron-dependent oxygenase	248		F:GO:0016491; C:GO:0016020; P:GO:0044710	N	--NA--	-2.33859
RF_00771	Cell division Cdc14	97		P:GO:0051301	N	--NA--	-
RF_00772	oxoglutarate iron-dependent oxygenase	248		F:GO:0016491; C:GO:0016020; P:GO:0044710	N	--NA--	-
RF_00773	Cell division Cdc14	651		P:GO:0051301; P:GO:0031028; C:GO:0044732; P:GO:0034613; P:GO:0010971	N	--NA--	-
RF_00774	---NA---	343			N	--NA--	-
RF_00775	probable CCR4-NOT transcription subunit 7	306		F:GO:0003676; C:GO:0005634	N	--NA--	1.07378
RF_00776	SPOSA6832_00550	481		F:GO:0003676; C:GO:0005634; F:GO:0016853	N	--NA--	-0.935421
RF_00777	chromosome transmission fidelity 18	964		F:GO:0005524; F:GO:0016787	N	--NA--	-2.26502
RF_00778	triacylglycerol lipase	289		F:GO:0046872; F:GO:0016491; C:GO:0016020; C:GO:0016021; P:GO:0055114	N	--NA--	-0.662783
RF_00779	Rho guanyl-nucleotide exchange factor	579		P:GO:0035023; F:GO:0005089; P:GO:0043547	N	--NA--	-
RF_00780	Proteophosphoglycan ppg4	561		C:GO:0016020	N	--NA--	0.295384
RF_00781	hypothetical protein RHTO_07332	397		C:GO:0016020; C:GO:0016021	N	--NA--	2.63376
RF_00782	hypothetical protein RHTO_01150	379			N	--NA--	0.779026
RF_00783	Histone deacetylase	587	EC:3.5.1.98	P:GO:0006351; F:GO:0032041; C:GO:0000775; P:GO:0045944; C:GO:1990483; P:GO:0000122; P:GO:0030702; C:GO:0070210; C:GO:0033698; C:GO:0005829; C:GO:0032221; P:GO:0030466; P:GO:0070932	N	--NA--	-
RF_00784	chitin synthase	967		P:GO:0005976; P:GO:0016998; P:GO:0006030; C:GO:0005794; P:GO:0000755; P:GO:0009059; P:GO:0044763	N	--NA--	-
RF_00785	cell division control 7	164		F:GO:0003676; P:GO:0051301; C:GO:0005634; F:GO:0005524; F:GO:0004672; P:GO:0006468	N	--NA--	-1.37737
RF_00786	chromosome transmission fidelity 18	967		F:GO:0005524; F:GO:0016787	N	--NA--	-3.04971
RF_00787	triacylglycerol lipase	289		F:GO:0003676; F:GO:0016491; F:GO:0046872; C:GO:0016020; C:GO:0016021; P:GO:0055114	N	--NA--	1.14866
RF_00788	Rho guanyl-nucleotide exchange factor	1353		P:GO:0050794; C:GO:0044464	N	--NA--	-1.18234
RF_00789	Proteophosphoglycan ppg4	561		C:GO:0016020	N	--NA--	-0.461413
RF_00790	hypothetical protein RHTO_07332	397		C:GO:0016020; C:GO:0016021	N	--NA--	3.30888
RF_00791	hypothetical protein RHTO_01150	409			N	--NA--	-
RF_00792	Histone deacetylase	586	EC:3.5.1.98	P:GO:0006351; F:GO:0032041; C:GO:0000775; P:GO:0045944; C:GO:1990483; P:GO:0000122; P:GO:0030702; C:GO:0070210; C:GO:0033698; C:GO:0005829; C:GO:0032221; P:GO:0030466; P:GO:0070932	N	--NA--	-
RF_00793	chitin synthase	568		P:GO:0005976; P:GO:0016998; P:GO:0006030; C:GO:0005794; P:GO:0000755; P:GO:0009059; P:GO:0044763	N	--NA--	-
RF_00794	Proteophosphoglycan ppg4	429		C:GO:0016020; C:GO:0016021	N	--NA--	-
RF_00795	CDC7 kinase	667		F:GO:0005524; F:GO:0004672; P:GO:0044763; P:GO:0006468; C:GO:0044424; P:GO:0051128	N	--NA--	0.515692
RF_00796	exosome complex component RRP43	302		P:GO:0006396; C:GO:0000178; P:GO:0006401	N	--NA--	-
RF_00797	endoglucanase	465		C:GO:0016020; C:GO:0016021	Y	AA11	-
RF_00798	ARM repeat-containing	844		F:GO:0019904; C:GO:0005829	N	--NA--	0.343043
RF_00799	DNA damage checkpoint rad24	285		F:GO:0019904	N	--NA--	-
RF_00800	glycoside hydrolase family 3	799		P:GO:0005975; F:GO:0004553	Y	GH3	1.37281
RF_00801	inosine triphosphate pyrophosphatase	210	EC:3.6.1.19	F:GO:0000166; C:GO:0005634; P:GO:0006206; C:GO:0005737; F:GO:0046872; P:GO:0009204; P:GO:0006144; F:GO:0047429; P:GO:0009117	N	--NA--	-
RF_00802	Lipoyltransferase and lipoate- ligase	370		F:GO:0016874; P:GO:0009249	N	--NA--	-
RF_00803	40S ribosomal S11	153		F:GO:0003735; C:GO:0022627; P:GO:0042254; P:GO:0006412	N	--NA--	-
RF_00804	Altered inheritance of mitochondria 19	135		C:GO:0016020; C:GO:0016021	N	--NA--	-
RF_00805	tyrosine phosphatase	472	EC:3.1.3.16; EC:3.1.3.48; EC:3.1.3.41	P:GO:0006570; F:GO:0004725; P:GO:0035335	N	--NA--	-
RF_00806	RTA1 domain	320		C:GO:0016020	N	--NA--	-2.80381
RF_00807	---NA---	171			N	--NA--	-
RF_00808	Zn(2)-C6 fungal-type transcription factor	944		F:GO:0003677; C:GO:0005634; F:GO:0008270; F:GO:0046872; P:GO:0006351; C:GO:0016020; C:GO:0016021; P:GO:0006355; F:GO:0000981; P:GO:0006357	N	--NA--	-
RF_00809	probable N-terminal acetyltransferase complex subunit ARD1	152		P:GO:0042967; F:GO:0008168; F:GO:0008080; P:GO:0032259	N	--NA--	-
RF_00810	P-loop containing nucleoside triphosphate hydrolase	1182		P:GO:0006281; P:GO:0006310	N	--NA--	-1.5977
RF_00811	PLP-dependent transferase	409		F:GO:0030170; F:GO:0008483; P:GO:0009058	N	--NA--	1.04064
RF_00812	UPF0664 stress-induced	250		C:GO:0005634; C:GO:0005829	N	--NA--	0.997831
RF_00813	SPOSA6832_00875	199		C:GO:0005634; C:GO:0005829	N	--NA--	0.872196
RF_00814	SGT1 family	1550		C:GO:0005634; C:GO:0005829	N	--NA--	0.370638
RF_00815	Ca2+-transporting ATPase	520		F:GO:0000166	N	--NA--	-0.643156
RF_00816	exocyst complex component Sec10	1042		C:GO:0043229; C:GO:0051286; P:GO:0048278; P:GO:0006887; C:GO:0044448	N	--NA--	-0.383849
RF_00817	P-loop containing nucleoside triphosphate hydrolase	374		C:GO:0005634; C:GO:0031391; F:GO:0003677; F:GO:0005524; P:GO:0070914; P:GO:0006271; P:GO:0044773; C:GO:0005829; F:GO:0016787	N	--NA--	-0.530065
RF_00818	priA precursor	277		F:GO:0003677; C:GO:0005634; C:GO:0000786; P:GO:0006334	Y	--NA--	-0.459836
RF_00819	SGT1 family	60		C:GO:0005634; C:GO:0005829	N	--NA--	-
RF_00820	exocyst complex component	1060		C:GO:0005634; C:GO:0032153; P:GO:0048278; C:GO:0051285; C:GO:0005829; P:GO:0000920; C:GO:0044732; P:GO:0006887; C:GO:0000145	N	--NA--	-0.45203
RF_00821	P-loop containing nucleoside triphosphate hydrolase	307		C:GO:0005634; C:GO:0031391; F:GO:0003677; F:GO:0005524; P:GO:0070914; P:GO:0006271; P:GO:0044773; C:GO:0005829; F:GO:0016787	N	--NA--	-0.672114
RF_00822	priA precursor	274		F:GO:0003677; C:GO:0005634; C:GO:0000786; P:GO:0006334	Y	--NA--	-0.301901
RF_00823	mitochondrial ribosomal S15	313		C:GO:0030529	N	--NA--	-
RF_00824	mitochondrial small subunit ribosomal S28	113		C:GO:0005840	N	--NA--	-
RF_00825	Proteophosphoglycan ppg4	1113			N	--NA--	-
RF_00826	phenazine biosynthesis	301		F:GO:0003824; P:GO:0009058	N	--NA--	-
RF_00827	phytanoyl- dioxygenase family	374		F:GO:0051213; P:GO:0055114	N	--NA--	-1.62778
RF_00828	vacuolar transporter chaperone 1	138		C:GO:0032153; C:GO:0033254; P:GO:0007264; C:GO:0000329; P:GO:0042144; C:GO:0005783; P:GO:0007034; P:GO:0006797; P:GO:2000769; P:GO:0050790; C:GO:0016021; C:GO:0031310; F:GO:0003729; F:GO:0030695; P:GO:0016237	N	--NA--	0.722768
RF_00829	NADH dehydrogenase [ubiquinone] 1 alpha subcomplex assembly factor 3	541			N	--NA--	0.709873
RF_00830	phenazine biosynthesis	302		F:GO:0003824; P:GO:0009058	N	--NA--	-
RF_00831	---NA---	55			N	--NA--	1.78052
RF_00832	phytanoyl- dioxygenase family	389		F:GO:0051213; P:GO:0055114	N	--NA--	-
RF_00833	NADH dehydrogenase [ubiquinone] 1 alpha subcomplex assembly factor 3	221			N	--NA--	0.587505
RF_00834	acyl-coenzyme A thioesterase	177		C:GO:0005634; C:GO:0005829	N	--NA--	0.951961
RF_00835	---NA---	368			N	--NA--	-
RF_00836	cytoplasmic	1222		C:GO:0005829	N	--NA--	0.392742
RF_00837	molecular chaperone	650		C:GO:0044429; F:GO:0005524; F:GO:0031072; P:GO:0009408; F:GO:0046872; F:GO:0051082; P:GO:0006457	N	--NA--	-0.832827
RF_00838	bud site selection 31	148		P:GO:0000282; C:GO:0005684; C:GO:0005686; P:GO:0000398	N	--NA--	-
RF_00839	phosphotyrosine phosphatase	160	EC:3.1.3.16; EC:3.1.3.48; EC:3.1.3.41	P:GO:0006570; F:GO:0004725; P:GO:0035335	N	--NA--	0.430439
RF_00840	Antifreeze glycopeptide AFGP poly	278			Y	--NA--	-
RF_00841	---NA---	122			N	--NA--	-
RF_00842	GYF domain containing	1222		C:GO:0005829	N	--NA--	0.376173
RF_00843	molecular chaperone	641		C:GO:0044429; F:GO:0005524; F:GO:0031072; P:GO:0009408; F:GO:0046872; F:GO:0051082; P:GO:0006457	N	--NA--	-0.680252
RF_00844	bud site selection 31	148		P:GO:0000282; C:GO:0005684; C:GO:0005686; P:GO:0000398	N	--NA--	-
RF_00845	phosphotyrosine phosphatase	160	EC:3.1.3.16; EC:3.1.3.48; EC:3.1.3.41	P:GO:0006570; F:GO:0004725; P:GO:0035335	N	--NA--	-
RF_00846	Antifreeze glycopeptide AFGP poly	278			Y	--NA--	-2.3819
RF_00847	histone deacetylase	571	EC:3.5.1.98	C:GO:0005634; P:GO:0006351; F:GO:0032041; P:GO:0006355; P:GO:0070932	N	--NA--	-0.49813
RF_00848	WD40 repeat	890		F:GO:0004407; P:GO:0016575; F:GO:0016787	N	--NA--	-
RF_00849	---NA---	351			N	--NA--	-1.08533
RF_00850	adaptin ear-binding coat-associated	217		C:GO:0016020; P:GO:0006897	N	--NA--	-
RF_00851	hypothetical protein RHTO_07327	1219			N	--NA--	0.781925
RF_00852	---NA---	158			N	--NA--	-
RF_00853	Translin-associated X	321		F:GO:0043565	N	--NA--	-
RF_00854	hypothetical protein RHTO_07331	212		C:GO:0016020; C:GO:0016021	Y	--NA--	-
RF_00855	nuclear pore nucleoporin 88 family	989		C:GO:0005635; C:GO:0016020; C:GO:0016021	N	--NA--	-
RF_00856	Cystinosin ERS1p repeat	286		C:GO:0016020	N	--NA--	1.6137
RF_00857	BTB POZ-like domain containing	391			N	--NA--	-1.25043
RF_00858	BTB POZ-like domain containing	366			N	--NA--	-
RF_00859	Sperm nuclear basic PL-I isoform PLIa	104			N	--NA--	0.8523
RF_00860	glycoside hydrolase family 16	682		C:GO:0016020; F:GO:0016787	N	GH16_2	-
RF_00861	alpha beta-hydrolase	407		F:GO:0016787	N	--NA--	0.960134
RF_00862	Phospholipase carboxylesterase	570		C:GO:0016020; C:GO:0016021; F:GO:0016787	N	--NA--	0.938531
RF_00863	acyl- thioesterase 1	529		C:GO:0016020; C:GO:0016021; F:GO:0016787	N	--NA--	2.66237
RF_00864	DNA damage-inducible 1	530	EC:3.4.23	F:GO:0004190; F:GO:0043130; P:GO:0006508	N	--NA--	-
RF_00865	F5 8 type C domain	1321		P:GO:0008150; P:GO:0005975; C:GO:0005576; F:GO:0004553; F:GO:0003674; F:GO:0030248	Y	--NA--	0.607378
RF_00866	Proteophosphoglycan ppg4	202		P:GO:0015992; C:GO:0016020; C:GO:0016021; P:GO:0008643; F:GO:0005351; C:GO:0000139	Y	--NA--	1.21896
RF_00867	Proteophosphoglycan 5	479		C:GO:0016020; C:GO:0016021	N	--NA--	1.25024
RF_00868	UDP-galactose glycosyltransferase family 47	1031		P:GO:0015992; C:GO:0016021; P:GO:0008643; F:GO:0005351; C:GO:0000139; F:GO:0016740	N	GT47	1.67065
RF_00869	hypothetical protein PIIN_06267	167		C:GO:0016020; C:GO:0016021	N	--NA--	-
RF_00870	clathrin light chain	306		P:GO:0016192; C:GO:0030130; C:GO:0030132; F:GO:0005198; P:GO:0006886	N	--NA--	-0.396942
RF_00871	MFS general substrate transporter	563		P:GO:0055085; C:GO:0016021	N	--NA--	-
RF_00872	BTB POZ-like domain containing	403			N	--NA--	-1.40174
RF_00873	transcription factor TFIIIC complex subunit Sfc4	1137			N	--NA--	0.47516
RF_00874	blocked early in transport 1	217		P:GO:0016192; C:GO:0016021; C:GO:0005783; C:GO:0044446	N	--NA--	-
RF_00875	hypothetical protein RHOBADRAFT_46983	504			Y	--NA--	-
RF_00876	yippee zinc-binding DNA-binding centromere assembly	116		F:GO:0016853	N	--NA--	-1.00939
RF_00877	cysteine ase	807		F:GO:0008233	N	--NA--	-
RF_00878	BTB POZ-like domain containing	403			N	--NA--	-4.37092
RF_00879	MFS general substrate transporter	606		C:GO:0016020; P:GO:0006810	N	--NA--	-
RF_00880	ATP-dependent DNA helicase	856	EC:3.6.1.3; EC:3.6.1.15	F:GO:0003676; F:GO:0005524; P:GO:0006310; F:GO:0008026	N	--NA--	-
RF_00881	phospholipase D nuclease	667		F:GO:0000166; F:GO:0016887; P:GO:0006281; C:GO:0005634; F:GO:0005524; P:GO:0006812; F:GO:0046872; C:GO:0016020; C:GO:0016021; F:GO:0008081; F:GO:0016787	N	--NA--	0.732573
RF_00882	Thymine dioxygenase	496		F:GO:0051213; F:GO:0016491; P:GO:0055114	Y	--NA--	-
RF_00883	hypothetical protein RHOBADRAFT_46983	595			Y	--NA--	-0.607001
RF_00884	DUF1674 domain	140		C:GO:0005759; C:GO:0005739; P:GO:0034553	N	--NA--	-0.655543
RF_00885	ARM repeat-containing	324	EC:1.14.99.29	C:GO:0005634; C:GO:0005737; F:GO:0046872; F:GO:0019135; P:GO:0055114; P:GO:0008612	N	--NA--	-1.04518
RF_00886	mRNA turnover 4 like	155		F:GO:0003735; P:GO:0002181; P:GO:0000956; C:GO:0022625; P:GO:0006364; C:GO:0005730; F:GO:0070180; P:GO:0000027; C:GO:0030687	N	--NA--	-
RF_00887	Endoplasmic reticulum Ca-transporting P-type ATPase	1228	EC:3.6.1.3; EC:3.6.1.15	F:GO:0016887; C:GO:0005634; F:GO:0005524; P:GO:0006281; P:GO:0006812; F:GO:0046872; C:GO:0016021; F:GO:0008081	N	--NA--	-
RF_00888	DUF1674 domain	140		C:GO:0005759; C:GO:0005739; P:GO:0034553	N	--NA--	-
RF_00889	dynein heavy chain 1	289	EC:3.6.1.15	F:GO:0000166; F:GO:0017111	N	--NA--	1.99538
RF_00890	hypothetical protein RHOBADRAFT_46983	400			Y	--NA--	-
RF_00891	hypothetical protein RHOBADRAFT_46983	336			Y	--NA--	-
RF_00892	glutamine synthetase	419			N	--NA--	-
RF_00893	glycosyltransferase family 25	403		C:GO:0016020; C:GO:0016021; F:GO:0016740	N	GT25	-
RF_00894	WSC and DUF1996 domain containing	794		F:GO:0003677; C:GO:0005634; F:GO:0008270; P:GO:0006351	Y	--NA--	-
RF_00895	bis(5 -adenosyl)-triphosphatase	223		F:GO:0016787	N	--NA--	-
RF_00896	Plus agglutinin	1448			N	--NA--	-
RF_00897	hypothetical protein RTG_01096	169		C:GO:0016021	N	--NA--	-
RF_00898	related to RNA14-component of pre-mRNA 3`-end processing factor CF I	975		C:GO:0005634; P:GO:0006397	N	--NA--	-
RF_00899	glycosyltransferase family 32	510		P:GO:0006508; C:GO:0016020; C:GO:0016021; F:GO:0004252; F:GO:0016740	N	GT32	-
RF_00900	alpha beta-hydrolase	292		F:GO:0016787	N	--NA--	1.97648
RF_00901	class I glutamine amidotransferase	352		F:GO:0003824; C:GO:0016020	Y	--NA--	1.49755
RF_00902	expansin family	394		P:GO:0050832; P:GO:0042742	Y	--NA--	-3.42002
RF_00903	hypothetical protein RTG_01107	103			N	--NA--	0.56873
RF_00904	hypothetical protein RHOBADRAFT_46983	487			Y	--NA--	0.65293
RF_00905	hypothetical protein RHOBADRAFT_46983	395			Y	--NA--	-
RF_00906	SPOSA6832_00676, partial	88		C:GO:0016020	N	--NA--	-
RF_00907	hypothetical protein RHTO_07305	105			N	--NA--	-
RF_00908	L domain	270		C:GO:0005681; C:GO:0005829; C:GO:0019013	N	--NA--	0.344877
RF_00909	Small nuclear ribonucleo polypeptide A	250		P:GO:0016070	N	--NA--	-
RF_00910	endoribonuclease Dicer	1441		F:GO:0003676; P:GO:0016070; F:GO:0016787	N	--NA--	-
RF_00911	related to BCK1 ser thr kinase of the MEKK family	1811	EC:2.7.11	F:GO:0005524; P:GO:0007165; C:GO:0044464; P:GO:0042221; P:GO:0009069; F:GO:0004674; P:GO:0006468	N	--NA--	-0.447896
RF_00912	hypothetical protein RHTO_07296	142			N	--NA--	-
RF_00913	mitogen-activated kinase kinase kinase	891		P:GO:0009987	N	--NA--	-0.887963
RF_00914	hypothetical protein RHTO_07296	142			N	--NA--	-0.931704
RF_00915	hypothetical protein RHOBADRAFT_46983	385			Y	--NA--	-
RF_00916	Thymine dioxygenase	480		F:GO:0051213; F:GO:0016491; P:GO:0055114	Y	--NA--	-
RF_00917	Haloacid dehalogenase-like hydrolase domain containing	467		P:GO:0008152; F:GO:0016787	N	--NA--	1.73696
RF_00918	membrane fraction	361		P:GO:0000041; C:GO:0043231; C:GO:0016021; C:GO:0044444; P:GO:0006875	N	--NA--	1.00341
RF_00919	alpha beta fold family hydrolase	1318		F:GO:0016787	N	--NA--	-
RF_00920	galactose mutarotase	468		P:GO:0005975; F:GO:0003824; F:GO:0030246; F:GO:0016853	N	--NA--	0.472335
RF_00921	hypothetical protein RHTO_07264	231			N	--NA--	-
RF_00922	hypothetical protein MVLG_05479, partial	332		C:GO:0016020; C:GO:0016021	N	--NA--	-
RF_00923	beta- glycoside hydrolase family 3	328		P:GO:0005975; F:GO:0004553	Y	GH3	-
RF_00924	hypothetical protein RHTO_07264	231			N	--NA--	-
RF_00925	hypothetical protein MVLG_05479, partial	120		C:GO:0016020; C:GO:0016021	N	--NA--	-
RF_00926	glycoside hydrolase	782		P:GO:0005975; F:GO:0004553	Y	GH3	1.28477
RF_00927	histone deacetylase 1 2	167	EC:3.5.1.98	F:GO:0004407; P:GO:0006807; C:GO:0000118; P:GO:0016575	N	--NA--	-
RF_00928	WD40 repeat	885		F:GO:0004407; P:GO:0016575; F:GO:0016787	N	--NA--	-
RF_00929	---NA---	351			N	--NA--	-
RF_00930	hypothetical protein RHTO_07327	1220			N	--NA--	0.573739
RF_00931	adaptin ear-binding coat-associated	216		C:GO:0016020; P:GO:0006897	N	--NA--	0.93624
RF_00932	---NA---	155			N	--NA--	-
RF_00933	Translin-associated X	322		F:GO:0043565	N	--NA--	-
RF_00934	hypothetical protein RHTO_07331	212			Y	--NA--	-
RF_00935	nuclear pore nucleoporin 88 family	990		C:GO:0005635; C:GO:0016020; C:GO:0016021	N	--NA--	0.28266
RF_00936	Cystinosin ERS1p repeat	286		C:GO:0016020; C:GO:0044464	N	--NA--	0.943239
RF_00937	BTB POZ-like domain containing	418			N	--NA--	-
RF_00938	Sperm nuclear basic PL-I isoform PLIa	104			N	--NA--	0.634123
RF_00939	glycoside hydrolase family 16	681		C:GO:0016020; F:GO:0016787	N	GH16_2	0.884093
RF_00940	alpha beta-hydrolase	400		F:GO:0016787	N	--NA--	1.38538
RF_00941	Phospholipase carboxylesterase	570		C:GO:0016020; C:GO:0016021; F:GO:0016787	N	--NA--	-2.44904
RF_00942	acyl- thioesterase 1	451		C:GO:0016020; C:GO:0016021; F:GO:0016787	N	--NA--	2.38773
RF_00943	DNA damage-inducible 1	523	EC:3.4.23	F:GO:0004190; P:GO:0044260; F:GO:0043130; P:GO:0006508	N	--NA--	-0.308363
RF_00944	Proteophosphoglycan ppg4	202		P:GO:0015992; C:GO:0016020; C:GO:0016021; P:GO:0008643; F:GO:0005351; C:GO:0000139	Y	--NA--	1.22961
RF_00945	Proteophosphoglycan 5	479		C:GO:0016020; C:GO:0016021	N	--NA--	1.58545
RF_00946	UDP-galactose glycosyltransferase family 47	975		F:GO:0003824; C:GO:0016020; P:GO:0044765	N	--NA--	1.02691
RF_00947	hypothetical protein PIIN_06267	167		C:GO:0016020; C:GO:0016021	N	--NA--	-
RF_00948	clathrin light chain	266		P:GO:0016192; C:GO:0005794; C:GO:0030125	N	--NA--	-0.587385
RF_00949	MFS general substrate transporter	570		P:GO:0055085; C:GO:0016021	N	--NA--	-1.08391
RF_00950	BTB POZ-like domain containing	362			N	--NA--	-
RF_00951	transcription factor TFIIIC complex subunit Sfc4	1137			N	--NA--	0.595057
RF_00952	blocked early in transport 1	145		P:GO:0016192; C:GO:0016021; C:GO:0005783; C:GO:0044446	N	--NA--	-
RF_00953	BTB POZ-like domain containing	403		C:GO:0016020; C:GO:0016021	N	--NA--	-
RF_00954	cysteine ase	754		F:GO:0070011	N	--NA--	-
RF_00955	yippee zinc-binding DNA-binding centromere assembly	116		F:GO:0016853	N	--NA--	-0.520984
RF_00956	hypothetical protein RHOBADRAFT_46983	466			Y	--NA--	-
RF_00957	hypothetical protein RHOBADRAFT_46983	347			Y	--NA--	0.633008
RF_00958	BTB POZ-like domain containing	410		C:GO:0016020; C:GO:0016021	N	--NA--	-0.806428
RF_00959	phospholipase D nuclease	537		F:GO:0003824	N	--NA--	-
RF_00960	hypothetical protein RHOBADRAFT_46983	626			Y	--NA--	-
RF_00961	DUF1674 domain	143		C:GO:0005759; C:GO:0005739; P:GO:0034553	N	--NA--	-0.741864
RF_00962	ARM repeat-containing	324	EC:1.14.99.29	C:GO:0005634; C:GO:0005737; F:GO:0046872; F:GO:0019135; P:GO:0055114; P:GO:0008612	N	--NA--	-1.10945
RF_00963	mrna turnover 4	212		P:GO:0016070; P:GO:0042273; C:GO:0031981; P:GO:0010467; C:GO:0005840	N	--NA--	-0.566343
RF_00964	Endoplasmic reticulum Ca-transporting P-type ATPase	1228	EC:3.6.1.3; EC:3.6.1.15	F:GO:0016887; C:GO:0005634; F:GO:0005524; P:GO:0006281; P:GO:0006812; F:GO:0046872; C:GO:0016021; F:GO:0008081	N	--NA--	-0.401654
RF_00965	Thymine dioxygenase	688		F:GO:0051213; F:GO:0016491; P:GO:0055114	N	--NA--	-1.15434
RF_00966	dynein heavy chain cytosolic	4605	EC:3.6.1.3; EC:3.6.1.15	F:GO:0016887; F:GO:0005524; F:GO:0003777; C:GO:0030286; P:GO:0007018; C:GO:0005874	N	--NA--	-
RF_00967	hypothetical protein RHOBADRAFT_46983	399			Y	--NA--	-
RF_00968	hypothetical protein RHOBADRAFT_46983	339			Y	--NA--	-
RF_00969	glutamine synthetase	416			N	--NA--	1.28475
RF_00970	glycosyltransferase family 25	403		C:GO:0016020; C:GO:0016021; F:GO:0016740	N	--NA--	1.66172
RF_00971	WSC domain-containing 5	588			Y	--NA--	-
RF_00972	bis(5 -adenosyl)-triphosphatase	274		F:GO:0016787	N	--NA--	-0.507522
RF_00973	hypothetical protein RTG_01096	169		C:GO:0016021	N	--NA--	-
RF_00974	related to RNA14-component of pre-mRNA 3`-end processing factor CF I	846		C:GO:0005634; P:GO:0006397	N	--NA--	-
RF_00975	glycosyltransferase family 32	414		F:GO:0003824; C:GO:0016021	N	--NA--	1.09817
RF_00976	alpha beta-hydrolase	292		C:GO:0016020; C:GO:0016021; F:GO:0016787	N	--NA--	-0.64927
RF_00977	class I glutamine amidotransferase	349		C:GO:0016021; F:GO:0016787	N	--NA--	-0.741229
RF_00978	expansin family	408		P:GO:0050832; P:GO:0042742	Y	--NA--	-3.27327
RF_00979	hypothetical protein RTG_01107	101			N	--NA--	-
RF_00980	hypothetical protein RHOBADRAFT_46983	487			Y	--NA--	-
RF_00981	hypothetical protein RHOBADRAFT_46983	110			Y	--NA--	-
RF_00982	related to BCK1 ser thr kinase of the MEKK family	1015	EC:2.7.11	F:GO:0005524; P:GO:0007165; C:GO:0044464; P:GO:0042221; P:GO:0009069; F:GO:0004674; P:GO:0006468	N	--NA--	-
RF_00983	endoribonuclease Dicer	1443		F:GO:0003676; P:GO:0016070; F:GO:0016787	N	--NA--	-1.15554
RF_00984	Small nuclear ribonucleo polypeptide A	398		P:GO:0090502; F:GO:0004526; P:GO:0090501; C:GO:0030529; P:GO:0008033; C:GO:0019013; F:GO:0000049	Y	--NA--	-
RF_00985	L domain	269		C:GO:0005681; C:GO:0005829; C:GO:0019013	N	--NA--	0.465399
RF_00986	cell division control CDC3	397		C:GO:0032160; F:GO:0005198; P:GO:0000921; C:GO:0001400; F:GO:0005545; C:GO:0000144; F:GO:0005525; F:GO:0070273; P:GO:0031107; C:GO:0005619; P:GO:0000281; F:GO:0010314; C:GO:0031105	N	--NA--	-1.22288
RF_00987	septin	373		C:GO:0032160; F:GO:0005198; P:GO:0000921; C:GO:0001400; F:GO:0005545; C:GO:0000144; F:GO:0005525; F:GO:0070273; P:GO:0031107; C:GO:0005619; P:GO:0000281; F:GO:0010314; C:GO:0031105	N	--NA--	-0.797166
RF_00988	hypothetical protein RHTO_07305	418			N	--NA--	-
RF_00989	SPOSA6832_00676, partial	88		C:GO:0016020	N	--NA--	3.2677
RF_00990	hypothetical protein RHOBADRAFT_46983	373			N	--NA--	-
RF_00991	hypothetical protein RHOBADRAFT_46983	479			Y	--NA--	-
RF_00992	Haloacid dehalogenase-like hydrolase domain containing	467		P:GO:0008152; F:GO:0016787	N	--NA--	1.5164
RF_00993	membrane fraction	362		P:GO:0000041; C:GO:0043231; C:GO:0016021; C:GO:0044444; P:GO:0006875	N	--NA--	1.34039
RF_00994	alpha beta-hydrolase	1261		F:GO:0016787	N	--NA--	0.354437
RF_00995	galactose mutarotase	250		F:GO:0003824	N	--NA--	0.854425
RF_00996	translationally-controlled tumor	167			N	--NA--	0.398612
RF_00997	Proteophosphoglycan ppg4	541			N	--NA--	1.09699
RF_00998	cysteine ase	661	EC:3.4.19.12	C:GO:0016020; P:GO:0006508; P:GO:0044267; F:GO:0036459	N	--NA--	-
RF_00999	amino acid permease	567		C:GO:0016021; F:GO:0015171; P:GO:0003333	N	--NA--	-1.3495
RF_01000	major sperm	712		C:GO:0016020; C:GO:0016021	N	--NA--	-
RF_01001	GTP-binding nuclear GSP1 Ran	218	EC:3.6.1.15	F:GO:0005525; C:GO:0005634; P:GO:0000054; P:GO:0007264; F:GO:0003924; P:GO:0006606; C:GO:0005829; P:GO:0010972; P:GO:0016973	N	--NA--	-
RF_01002	translationally controlled tumor-associated	153		C:GO:0005634; P:GO:0002181; C:GO:0005739; C:GO:0005829; P:GO:0034599	N	--NA--	0.596248
RF_01003	cysteine ase	1194	EC:3.4.19.12	P:GO:0016579; C:GO:0016021; F:GO:0036459; P:GO:0006511	N	--NA--	0.499678
RF_01004	amino acid permease	567		C:GO:0016021; F:GO:0015171; P:GO:0003333	N	--NA--	-0.553829
RF_01005	major sperm	712		C:GO:0016020; C:GO:0016021	N	--NA--	-
RF_01006	GTP-binding nuclear GSP1 Ran	218	EC:3.6.1.15	F:GO:0005525; C:GO:0005634; P:GO:0000054; P:GO:0007264; F:GO:0003924; P:GO:0006606; C:GO:0005829; P:GO:0010972; P:GO:0016973	N	--NA--	-
RF_01007	Zn(2)-C6 fungal-type transcription factor	741		F:GO:0003677; C:GO:0005634; F:GO:0008270; F:GO:0046872; P:GO:0006351; P:GO:0006355; F:GO:0000981; P:GO:0006357	N	--NA--	-0.607693
RF_01008	glycoside hydrolase family 3	858	EC:3.2.1.21	F:GO:0008422; P:GO:0030245; F:GO:0102483	N	GH3	-0.75835
RF_01009	alcohol dehydrogenase	88		F:GO:0008270; F:GO:0016491; P:GO:0055114	N	--NA--	-
RF_01010	prenylcysteine oxidase	544	EC:1.8.3.5	P:GO:0030328; F:GO:0001735; P:GO:0055114	Y	--NA--	-
RF_01011	hypothetical protein RHTO_01153	168			N	--NA--	-
RF_01012	hypothetical protein RHTO_01152	334			N	--NA--	-
RF_01013	hypothetical protein RHTO_07247	732			N	--NA--	-
RF_01014	High mobility HMG1 HMG2 domain containing	347		F:GO:0008270; F:GO:0016491; P:GO:0055114	N	--NA--	-0.330896
RF_01015	NADP-dependent alcohol dehydrogenase	358		F:GO:0008270; F:GO:0016491; P:GO:0055114	N	--NA--	-1.30217
RF_01016	Thiamin diphosphate-binding	404	EC:1.2.4.1	P:GO:0009097; P:GO:0006094; C:GO:0005967; P:GO:0006526; P:GO:0006086; F:GO:0004739; P:GO:0009099; P:GO:0006096; P:GO:0009098; P:GO:0006542; P:GO:0055114; C:GO:0042645	N	--NA--	-1.15932
RF_01017	zinc-binding oxidoreductase	1572		F:GO:0008270; F:GO:0016491; P:GO:0055114	N	--NA--	0.867135
RF_01018	MFS sugar transporter	549		F:GO:0022857; C:GO:0016020; P:GO:0006810	N	--NA--	-
RF_01019	P-loop containing nucleoside triphosphate hydrolase	1341	EC:3.6.1.3; EC:3.6.1.15	F:GO:0003676; F:GO:0005524; C:GO:0043231; F:GO:0008026	N	--NA--	-
RF_01020	beta- glycoside hydrolase family 3	294		P:GO:0000272; F:GO:0004553	Y	GH3	-2.17954
RF_01021	zip metal ion transporter	140		P:GO:0055085; C:GO:0016021; F:GO:0046873; P:GO:0030001	N	--NA--	-0.992769
RF_01022	exosome complex exonuclease RRP6	993		P:GO:0071046; F:GO:0004527; C:GO:0031981; C:GO:0032991; P:GO:0006396; P:GO:0006402	N	--NA--	-
RF_01023	ATP-dependent protease La	1028		F:GO:0000166; P:GO:0019538; F:GO:0008236	N	--NA--	-0.553481
RF_01024	Adenylosuccinate synthetase	459	EC:6.3.4.4	P:GO:0044208; F:GO:0061483; C:GO:0046809; P:GO:0006531; P:GO:0006144; P:GO:0006106; P:GO:0006522; F:GO:0000287; F:GO:0005525; C:GO:0005634; F:GO:0003688; P:GO:0046040; F:GO:0004019; P:GO:0071276; C:GO:0005829	N	--NA--	-
RF_01025	hypothetical protein RHTO_02256	759		C:GO:0016020; C:GO:0016021	N	--NA--	0.398139
RF_01026	---NA---	215			N	--NA--	-
RF_01027	Cysteine peptidase C50	2403		C:GO:0043229	N	--NA--	-2.53623
RF_01028	spindle pole body interacting	872		P:GO:0008152	N	--NA--	-0.891011
RF_01029	DASH subunit Spc19	172		C:GO:0005876; P:GO:0006281; P:GO:0090305; C:GO:0042729; F:GO:0004519; P:GO:0008608	N	--NA--	-1.91666
RF_01030	---NA---	58			N	--NA--	-
RF_01031	hypothetical protein RHTO_02263	127			N	--NA--	0.565896
RF_01032	zinc MYND-type	268		F:GO:0046872; C:GO:0016020; C:GO:0016021	N	--NA--	-
RF_01033	general amidase	512		C:GO:0016020; C:GO:0016021; F:GO:0016884	N	--NA--	-1.32917
RF_01034	general amidase	558		F:GO:0003824	N	--NA--	-3.32954
RF_01035	PLK PLK1 kinase	968		F:GO:0000166; F:GO:0004672; P:GO:0016310	N	--NA--	0.70059
RF_01036	RING finger 44	1075		F:GO:0046872; C:GO:0016020	N	--NA--	0.610727
RF_01037	zinc MYND-type	284		C:GO:0016020; C:GO:0016021	N	--NA--	-
RF_01038	alcohol dehydrogenase	361		F:GO:0008270; F:GO:0016491; P:GO:0055114	N	--NA--	0.64216
RF_01039	RHTO0S05e07338g2_1	233		F:GO:0046872	N	--NA--	-
RF_01040	alcohol dehydrogenase	357		F:GO:0008270; F:GO:0016491; P:GO:0055114	N	--NA--	-1.04189
RF_01041	SNF3 family helicase atpase	548		F:GO:0005524; F:GO:0004386	N	--NA--	-
RF_01042	Transmembrane 97	149		C:GO:0016021	N	--NA--	-0.689507
RF_01043	alpha beta-hydrolase	900		F:GO:0016787	Y	--NA--	-
RF_01044	zinc MYND-type	260		F:GO:0046872; C:GO:0016020; C:GO:0016021	N	--NA--	-
RF_01045	---NA---	465			N	--NA--	-1.11626
RF_01046	60S acidic ribosomal p0	313		F:GO:0003735; P:GO:0002181; C:GO:0022625; F:GO:0070180; P:GO:0000027	N	--NA--	-0.668565
RF_01047	histidine kinase	1125		P:GO:0007165; C:GO:0016020; P:GO:0016310; F:GO:0016301	N	--NA--	0.536344
RF_01048	and TPR domain	376		P:GO:0008150; C:GO:0005829; F:GO:0003674	N	--NA--	-1.53502
RF_01049	zinc MYND-type domain containing	292		F:GO:0046872	N	--NA--	1.04919
RF_01050	Proteophosphoglycan ppg4	362			N	--NA--	-
RF_01051	BTB POZ-like domain containing	372			N	--NA--	-
RF_01052	serine-type endopeptidase	343		C:GO:0016020; P:GO:0006508; F:GO:0008233	N	--NA--	-
RF_01053	Proteophosphoglycan ppg4	757			N	--NA--	-1.71277
RF_01054	MADS-box transcription other eukaryote	524		C:GO:0005635; F:GO:0003677; P:GO:0006351; C:GO:0005829; F:GO:0046983; P:GO:0045944	N	--NA--	-0.778834
RF_01055	hypothetical protein RHOSPDRAFT_37386	117			N	--NA--	-0.389472
RF_01056	---NA---	161			N	--NA--	-
RF_01057	Proteophosphoglycan ppg4	785			Y	--NA--	-
RF_01058	MFS general substrate transporter	569		C:GO:0016020	N	--NA--	-
RF_01059	RHTO0S16e01662g1_1	510		C:GO:0016020; C:GO:0016021	N	--NA--	-
RF_01060	Transcription factor TFIIIB complex subunit brf1	662		F:GO:0008270; P:GO:0006384; P:GO:0006355; F:GO:0017025; C:GO:0000126	N	--NA--	0.377309
RF_01061	zinc MYND-type	277		F:GO:0046872; C:GO:0016020; C:GO:0016021	N	--NA--	-
RF_01062	hypothetical protein RHTO_02221	91			N	--NA--	0.465183
RF_01063	pre-mRNA-splicing factor CLF1	352		C:GO:0071010; C:GO:0071013; C:GO:0071014; C:GO:0071011; C:GO:0071012; C:GO:0000974; P:GO:0000245	N	--NA--	-
RF_01064	TPR domain containing heat shock	412		C:GO:0005829	N	--NA--	-
RF_01065	---NA---	174			N	--NA--	-
RF_01066	Lipid-binding START domain	2374		C:GO:0016020; C:GO:0016021; F:GO:0008289	N	--NA--	-
RF_01067	SPOSA6832_01223	491			N	--NA--	-1.30425
RF_01068	TPR domain containing heat shock	414		C:GO:0005829	N	--NA--	-
RF_01069	pre-mRNA-splicing factor CLF1	692		C:GO:0071010; C:GO:0071013; C:GO:0071014; C:GO:0071011; C:GO:0071012; C:GO:0000974; P:GO:0000245	N	--NA--	-0.447114
RF_01070	Proteophosphoglycan ppg4	756			N	--NA--	-1.84377
RF_01071	serine-type endopeptidase	343		C:GO:0016020; P:GO:0006508; F:GO:0008233	N	--NA--	-
RF_01072	zinc MYND-type domain containing	291		C:GO:0016020; C:GO:0016021	N	--NA--	-
RF_01073	Heat shock N-terminal	409		P:GO:0008150; C:GO:0005829; F:GO:0003674	N	--NA--	-0.949266
RF_01074	60S acidic ribosomal p0	170		F:GO:0003735; P:GO:0002181; C:GO:0022625; F:GO:0070180; P:GO:0000027	N	--NA--	-0.713351
RF_01075	---NA---	491			N	--NA--	-
RF_01076	zinc MYND-type	260		F:GO:0046872; C:GO:0016020; C:GO:0016021	N	--NA--	-
RF_01077	carotenoid ester lipase precursor	923		F:GO:0016787	Y	--NA--	-
RF_01078	Transmembrane 97	168		C:GO:0016020	N	--NA--	-0.91005
RF_01079	cytoskeleton assembly control Sla1	196		F:GO:0005515	N	--NA--	-
RF_01080	lymphoid-specific helicase	259		F:GO:0005524	N	--NA--	-1.42743
RF_01081	alcohol dehydrogenase	357		F:GO:0008270; F:GO:0016491; P:GO:0055114	N	--NA--	-2.70755
RF_01082	zinc MYND-type domain containing	261		F:GO:0046872; C:GO:0016020; C:GO:0016021	N	--NA--	-
RF_01083	general amidase	575		C:GO:0016020; C:GO:0016021; F:GO:0016884	N	--NA--	-4.16421
RF_01084	general amidase	564		F:GO:0003824	N	--NA--	-2.32699
RF_01085	serine threonine kinase	964		F:GO:0016301	N	--NA--	-0.500516
RF_01086	RING finger 44	1254		F:GO:0046872; C:GO:0016021	N	--NA--	0.317927
RF_01087	Ribosome biogenesis Noc4	645		C:GO:0005634; P:GO:0000462; C:GO:0030684	N	--NA--	-
RF_01088	zinc MYND-type	284		C:GO:0016020; C:GO:0016021	N	--NA--	-
RF_01089	alcohol dehydrogenase	361		F:GO:0008270; F:GO:0016491; P:GO:0055114	N	--NA--	1.51551
RF_01090	---NA---	239			N	--NA--	-
RF_01091	hypothetical protein RHTO_02263	127			N	--NA--	-0.616432
RF_01092	---NA---	169			N	--NA--	-
RF_01093	DASH subunit Spc19	172		C:GO:0005876; P:GO:0006281; P:GO:0090305; C:GO:0042729; F:GO:0004519; P:GO:0008608	N	--NA--	0.829991
RF_01094	X-linked retinitis pigmentosa GTPase regulator	401			N	--NA--	-
RF_01095	phosphopantothenate-cysteine ligase	378		F:GO:0016874	N	--NA--	-
RF_01096	solute carrier family 39 (zinc transporter) member 9	441		P:GO:0055085; P:GO:0071421; C:GO:0016020; C:GO:0016021; F:GO:0005384; F:GO:0046873; C:GO:0000139; P:GO:0030001; P:GO:0030026	N	--NA--	-0.879428
RF_01097	exosome complex exonuclease RRP6	1000		P:GO:0043628; P:GO:0071046; F:GO:0004527; C:GO:0031981; C:GO:0032991; P:GO:0006402	N	--NA--	-
RF_01098	ATP-dependent protease La	1026	EC:3.4.21; EC:3.6.1.3; EC:3.6.1.15	F:GO:0005524; P:GO:0030163; P:GO:0006508; F:GO:0004252; F:GO:0004176; P:GO:0006510	N	--NA--	-0.382229
RF_01099	Adenylosuccinate synthetase	459	EC:6.3.4.4	P:GO:0044208; F:GO:0061483; C:GO:0046809; P:GO:0006531; P:GO:0006144; P:GO:0006106; P:GO:0006522; F:GO:0000287; F:GO:0005525; C:GO:0005634; F:GO:0003688; P:GO:0046040; F:GO:0004019; P:GO:0071276; C:GO:0005829	N	--NA--	-
RF_01100	hypothetical protein RHOBADRAFT_49653	1016		C:GO:0016020; C:GO:0016021	N	--NA--	-
RF_01101	---NA---	204			N	--NA--	-
RF_01102	glycosyltransferase family 24	1703		F:GO:0008194; F:GO:0016758; P:GO:1901135; P:GO:0044238; P:GO:0044237; P:GO:0044699	Y	GT24	-
RF_01103	Cysteine peptidase C50	2396		C:GO:0043229	N	--NA--	-1.58528
RF_01104	phosphopantothenate-cysteine ligase	389		F:GO:0016874	N	--NA--	0.339149
RF_01105	RCC1 BLIP-II	497			N	--NA--	-
RF_01106	DASH subunit Spc19	172		C:GO:0005876; P:GO:0006281; P:GO:0090305; C:GO:0042729; F:GO:0004519; P:GO:0008608	N	--NA--	-
RF_01107	---NA---	302			N	--NA--	-
RF_01108	---NA---	184			N	--NA--	-
RF_01109	nad dependent epimerase	346		F:GO:0003824	N	--NA--	-0.768326
RF_01110	phosphatase PP2A regulatory subunit B	509		P:GO:1900182; P:GO:0034260; P:GO:0061586; C:GO:0000329; P:GO:0006470; P:GO:0031030; P:GO:0090266; C:GO:0043332; C:GO:0000159; C:GO:0005634; P:GO:0001100; C:GO:0005934; C:GO:0072686; C:GO:0005935; C:GO:0005829; P:GO:0010971	N	--NA--	-0.472735
RF_01111	formin binding	598		C:GO:0044428; C:GO:0030529	N	--NA--	-
RF_01112	hypothetical protein RHTO_02279	133			N	--NA--	2.76089
RF_01113	---NA---	237			N	--NA--	1.37682
RF_01114	RCC1 BLIP-II	630		C:GO:0005876; C:GO:0042729; P:GO:0008608	N	--NA--	-
RF_01115	WD40 repeat	366		C:GO:0044424	N	--NA--	-
RF_01116	RNA polymerase-associated RTF1	559		F:GO:0003676; C:GO:0043229; P:GO:0006351; P:GO:1902275; P:GO:0031399; P:GO:0006357	N	--NA--	-
RF_01117	---NA---	429			N	--NA--	-
RF_01118	---NA---	410			N	--NA--	-
RF_01119	---NA---	237			N	--NA--	-5.75715
RF_01120	disulfide-isomerase A6	121		C:GO:0005623; P:GO:0045454; F:GO:0016853	N	--NA--	-
RF_01121	formin binding	366		C:GO:0044428; C:GO:0030529	N	--NA--	-
RF_01122	hypothetical protein RHTO_02279	133			N	--NA--	2.65408
RF_01123	cinnamoyl- reductase	166		F:GO:0003824	N	--NA--	-2.24162
RF_01124	---NA---	256			N	--NA--	-1.22433
RF_01125	---NA---	237			N	--NA--	-
RF_01126	RCC1 BLIP-II	659		C:GO:0005876; C:GO:0042729; P:GO:0008608	N	--NA--	-
RF_01127	WD40 repeat	366		C:GO:0044424	N	--NA--	-
RF_01128	plus-3-domain-containing	559		F:GO:0003676; C:GO:0043229; P:GO:0006351; P:GO:1902275; P:GO:0031399; P:GO:0006357	N	--NA--	-
RF_01129	---NA---	418			N	--NA--	-
RF_01130	---NA---	410			N	--NA--	-
RF_01131	---NA---	232			N	--NA--	-5.30624
RF_01132	disulfide-isomerase A6	256		C:GO:0005623; P:GO:0045454; F:GO:0016853	Y	--NA--	-
RF_01133	Oligosaccharyl transferase STT3 subunit	807	EC:2.4.1.119	C:GO:0008250; F:GO:0004579; C:GO:0016021; P:GO:0018279; P:GO:0043687	N	GT66	-0.54646
RF_01134	zinc MYND-type	248		F:GO:0046872	N	--NA--	-
RF_01135	dihydrofolate reductase	227	EC:1.5.1.3; EC:3.6.1.15	F:GO:0003676; F:GO:0005524; F:GO:0050661; P:GO:0009165; P:GO:0006761; P:GO:0046656; F:GO:0004386; P:GO:0055114; F:GO:0004146; P:GO:0006545	N	--NA--	-2.23951
RF_01136	Pre-mRNA-processing ATP-dependent RNA helicase PRP5	1275	EC:1.5.1.3; EC:3.6.1.15	F:GO:0003676; F:GO:0005524; F:GO:0050661; P:GO:0009165; P:GO:0006761; P:GO:0046656; F:GO:0004386; P:GO:0055114; F:GO:0004146; P:GO:0006545	N	--NA--	0.405349
RF_01137	amidase signature enzyme	592		F:GO:0016884	N	--NA--	-
RF_01138	Cytochrome c oxidase-assembly factor mitochondrial	106		C:GO:0005737	N	--NA--	-
RF_01139	Proteophosphoglycan ppg4	499			N	--NA--	-
RF_01140	Proteophosphoglycan ppg4	488			N	--NA--	-
RF_01141	3-deoxy-7-phosphoheptulonate synthase	409	EC:2.5.1.54	P:GO:0009094; P:GO:0000162; P:GO:0006571; F:GO:0003849; P:GO:0009423	N	--NA--	1.76001
RF_01142	NAD-dependent glycerol-3-phosphate dehydrogenase	349	EC:1.1.1.8; EC:1.1.1.94	P:GO:0005975; F:GO:0042803; P:GO:0046486; C:GO:0009331; F:GO:0051287; P:GO:0046168; P:GO:0055114; F:GO:0004367	N	--NA--	1.62008
RF_01143	PIN domain	944	EC:3.1.11; EC:3.1.15	C:GO:0005634; F:GO:0003677; P:GO:0090305; P:GO:0006308; C:GO:0043232; P:GO:0006298; F:GO:0035312; P:GO:0006996; C:GO:0044446	N	--NA--	-
RF_01144	Cell wall surface anchor family	1879			N	--NA--	-
RF_01145	phosphoribosylaminoimidazole carboxylase	627	EC:4.1.1.21	F:GO:0005524; F:GO:0004638; F:GO:0046872; C:GO:0009320; P:GO:0006189; P:GO:0006144	N	--NA--	-
RF_01146	50S ribosomal l24	135		F:GO:0003735; P:GO:0042254; C:GO:0005840; P:GO:0006412	N	--NA--	-
RF_01147	---NA---	355			N	--NA--	-
RF_01148	phosphotransferase Tpt1	225		P:GO:0006388; F:GO:0016772	N	--NA--	0.39309
RF_01149	Armadillo-type fold domain containing	850		F:GO:0000166; F:GO:0016887; F:GO:0005524; F:GO:0042626; C:GO:0005779; P:GO:0055085; P:GO:1902001; C:GO:0016020; C:GO:0016021; P:GO:0006810	N	--NA--	-0.2956
RF_01150	cytochrome c heme-lyase	323	EC:4.4.1.17	P:GO:0015994; C:GO:0005739; F:GO:0004408	N	--NA--	0.392335
RF_01151	hypothetical protein RHTO_02288	394		C:GO:0016020; C:GO:0016021	N	--NA--	1.25721
RF_01152	hypothetical protein RHOBADRAFT_53242	318		C:GO:0016020; C:GO:0016021	N	--NA--	-1.4774
RF_01153	required for assembly of ubiquinol cytochrome-c reductase complex (cytochrome bc1 complex)	385		C:GO:0044429; C:GO:0005840; P:GO:0009987	N	--NA--	-
RF_01154	60S ribosomal l10	368		P:GO:0006415; F:GO:0003735; P:GO:0002181; C:GO:0022625; P:GO:0000027	N	--NA--	-
RF_01155	TBC domain	733		P:GO:0035023; C:GO:0005634; P:GO:0016192; C:GO:0016020; C:GO:0016021; C:GO:0005829; P:GO:0000920; C:GO:0005783; F:GO:0003674	N	--NA--	-
RF_01156	cytochrome c heme-lyase	323	EC:4.4.1.17	P:GO:0015994; C:GO:0005739; F:GO:0004408	N	--NA--	-
RF_01157	hypothetical protein RHTO_02288	394		C:GO:0016020; C:GO:0016021	N	--NA--	1.94562
RF_01158	hypothetical protein RHOBADRAFT_53242	309		C:GO:0016020; C:GO:0016021	N	--NA--	-1.35936
RF_01159	required for assembly of ubiquinol cytochrome-c reductase complex (cytochrome bc1 complex)	382		C:GO:0005739; C:GO:0005840; P:GO:0009987	N	--NA--	-
RF_01160	hypothetical protein RHOSPDRAFT_32156	519			N	--NA--	-0.716873
RF_01161	---NA---	892			N	--NA--	-
RF_01162	Cell Rcd1	444		C:GO:0000932; C:GO:0030015; P:GO:0006402; P:GO:0017148	N	--NA--	-
RF_01163	MFS monocarboxylate transporter	450		P:GO:0055085; C:GO:0016020; C:GO:0016021	N	--NA--	-
RF_01164	---NA---	464			N	--NA--	-
RF_01165	dihydrolipoamide succinyltransferase	84	EC:2.3.1.61	F:GO:0004149; P:GO:0042967; C:GO:0045252; P:GO:0006099; P:GO:0006554	N	--NA--	-1.39962
RF_01166	dihydrolipoamide succinyltransferase	223		F:GO:0016740	N	--NA--	-
RF_01167	dihydrolipoamide succinyltransferase	461	EC:2.3.1.61	F:GO:0004149; P:GO:0042967; C:GO:0045252; P:GO:0006099; P:GO:0006554	N	--NA--	-
RF_01168	transporter SEC24	863		F:GO:0008270; P:GO:0006888; P:GO:0015031; C:GO:0034399; P:GO:0051292; P:GO:0006886; P:GO:0006810; C:GO:0030127	N	--NA--	0.373952
RF_01169	---NA---	396			N	--NA--	-
RF_01170	---NA---	414			N	--NA--	-
RF_01171	hypothetical protein RHTO_04257	365		C:GO:0016020; C:GO:0016021	N	--NA--	-
RF_01172	MATH (meprin and TRAF-C-like) domain	474		C:GO:0016020; C:GO:0016021	N	--NA--	-
RF_01173	endonuclease V	316		P:GO:0090304; C:GO:0005634; P:GO:0044260; C:GO:0043232; C:GO:0044446	N	--NA--	-0.596989
RF_01174	ER to Golgi transport-related	176		C:GO:0005789; F:GO:0008270; C:GO:0016021; C:GO:0005794; P:GO:0006810	N	--NA--	-0.470261
RF_01175	SMAD FHA domain-containing	911		F:GO:0046872	N	--NA--	-
RF_01176	pq loop repeat	278		C:GO:0016020	Y	--NA--	-
RF_01177	hypothetical protein RHOSPDRAFT_32244	102		C:GO:0016021	N	--NA--	-
RF_01178	thiamine-repressible mitochondrial transport THI74	246		C:GO:0016020	N	--NA--	0.483536
RF_01179	thiamine-repressible mitochondrial transport THI74	170		C:GO:0016020; P:GO:0006810	N	--NA--	0.492106
RF_01180	Hydroxymethylglutaryl- synthase	989	EC:2.3.3.10	F:GO:0000166; P:GO:0006418; F:GO:0004812; C:GO:0005737; P:GO:0006084; P:GO:0006552; P:GO:0006574; P:GO:0006550; P:GO:0046950; P:GO:0008299; F:GO:0004421	N	--NA--	-1.27705
RF_01181	glycosyltransferase family 39	810	EC:2.4.1.109	P:GO:0031505; P:GO:0030447; P:GO:0000032; P:GO:0007275; P:GO:1900101; C:GO:0031502; P:GO:0035269; C:GO:0000136; P:GO:0044845; F:GO:0004169	N	GT39	-0.363085
RF_01182	zinc RING-type domain containing	639		F:GO:0008270; F:GO:0046872	N	--NA--	-
RF_01183	orotidine 5 -phosphate decarboxylase	258	EC:4.1.1.23	C:GO:0005634; P:GO:0006207; F:GO:0004590; C:GO:0005829; P:GO:0044205	N	--NA--	0.61835
RF_01184	glycoside hydrolase family 15	468		C:GO:0044424; F:GO:0016787	N	GH15	0.438078
RF_01185	GDP-fucose O-fucosyltransferase	504		C:GO:0016021; F:GO:0016740	N	--NA--	-
RF_01186	3 HAT complex component NTO1	1175		F:GO:0046872	N	--NA--	-0.45146
RF_01187	SPOSA6832_01818, partial	170		F:GO:0003779; C:GO:0005622	N	--NA--	-
RF_01188	Bromodomain and PHD finger domain containing 3	284		F:GO:0008270	N	--NA--	-
RF_01189	cofilin tropomyosin-type actin-binding	717		F:GO:0003779; C:GO:0005622	N	--NA--	-
RF_01190	related actin-binding	83		C:GO:0005622	N	--NA--	-
RF_01191	hypothetical protein RHTO_02302	336		C:GO:0016020; C:GO:0016021	N	--NA--	-
RF_01192	hypothetical protein RHTO_02318	492		C:GO:0016020; C:GO:0016021	Y	--NA--	0.456781
RF_01193	transcription factor	207		F:GO:0003677; C:GO:0005634; F:GO:0008270; P:GO:0006351; F:GO:0046872; P:GO:0006355; F:GO:0000981; P:GO:0006357	N	--NA--	0.651708
RF_01194	hypothetical protein RHTO_02302	302		C:GO:0016020; C:GO:0016021	N	--NA--	-3.93869
RF_01195	hypothetical protein RHTO_02318	492		C:GO:0016020; C:GO:0016021	Y	--NA--	-0.2581
RF_01196	endoglucanase V	259		C:GO:0016020	Y	--NA--	1.93419
RF_01197	endoglucanase V	239		C:GO:0016020; C:GO:0016021	Y	--NA--	1.18737
RF_01198	ubiquitin-conjugating enzyme E2	147		F:GO:0005524	N	--NA--	-0.587628
RF_01199	ubiquitin-conjugating enzyme e2	828		F:GO:0005524; C:GO:0016020	N	--NA--	-0.406528
RF_01200	-L-isoaspartate O-methyltransferase	256		P:GO:0006464; F:GO:0008168; P:GO:0032259	N	--NA--	-
RF_01201	TPR_2 domain-containing	170		C:GO:0016020	N	--NA--	-0.622911
RF_01202	-L-isoaspartate O-methyltransferase	255		P:GO:0006464; F:GO:0008168; P:GO:0032259	N	--NA--	-
RF_01203	MFS sugar transporter	188		F:GO:0022891; P:GO:0055085; C:GO:0016021; P:GO:0008643	N	--NA--	-
RF_01204	MFS sugar transporter	808		F:GO:0022891; P:GO:0055085; C:GO:0016021; P:GO:0008643	N	--NA--	-
RF_01205	WLM-domain-containing	335			N	--NA--	-
RF_01206	phytanoyl- dioxygenase	309		F:GO:0051213; P:GO:0055114	N	--NA--	-1.85313
RF_01207	Proteophosphoglycan 5	249			N	--NA--	-
RF_01208	minichromosome maintenance 3	910	EC:3.6.1.15	P:GO:0065007; C:GO:0005657; F:GO:0003677; F:GO:0005524; P:GO:0006270; F:GO:0003678; C:GO:0005737; P:GO:0032508; C:GO:0044454; P:GO:0044763; C:GO:0042555	N	--NA--	-2.56536
RF_01209	BTB POZ-like domain containing	460			N	--NA--	1.90832
RF_01210	Nucleolar 12	821		F:GO:0022891; P:GO:0055085; C:GO:0016021	N	--NA--	-
RF_01211	WLM-domain-containing	331			N	--NA--	0.806305
RF_01212	phytanoyl- dioxygenase	289		F:GO:0051213; P:GO:0055114	N	--NA--	-2.72651
RF_01213	Proteophosphoglycan 5	248			N	--NA--	-
RF_01214	minichromosome maintenance 3	908	EC:3.6.1.15	P:GO:0065007; C:GO:0005657; F:GO:0003677; F:GO:0005524; P:GO:0006270; F:GO:0003678; C:GO:0005737; P:GO:0032508; C:GO:0044454; P:GO:0044763; C:GO:0042555	N	--NA--	-2.34943
RF_01215	BTB POZ-like domain containing	442			N	--NA--	1.05443
RF_01216	Nucleolar 12	719		F:GO:0000166; P:GO:0000463; F:GO:0003676; C:GO:0030684; C:GO:0005730	N	--NA--	-
RF_01217	MATH (meprin and TRAF-C-like) domain	455		C:GO:0016020; C:GO:0016021	N	--NA--	-
RF_01218	---NA---	277			N	--NA--	-2.38587
RF_01219	E1 -activating	722		C:GO:0043231; P:GO:0006914; F:GO:0008641; C:GO:0044444	N	--NA--	-
RF_01220	MATH (meprin and TRAF-C-like) domain	456		C:GO:0016020; C:GO:0016021	N	--NA--	-
RF_01221	---NA---	266			N	--NA--	-
RF_01222	acyl- N-acyltransferase	264		F:GO:0016746	N	--NA--	-
RF_01223	nucleoporin Nup40	455		F:GO:0005488	N	--NA--	0.57248
RF_01224	hypothetical protein RHOBADRAFT_53324	532			N	--NA--	2.27641
RF_01225	---NA---	1266			N	--NA--	-
RF_01226	FKBP12-rapamycin complex-associated	2333	EC:2.7.11	F:GO:0005524; C:GO:0005737; P:GO:0007165; C:GO:0043234; P:GO:0048523; P:GO:0009069; F:GO:0004674; P:GO:0006468; F:GO:0044877	N	--NA--	1.02061
RF_01227	prenylyltransferase	361		F:GO:0008318; P:GO:0018342; P:GO:0018342	N	--NA--	-0.565346
RF_01228	Golgi matrix	409		P:GO:0000042; C:GO:0005622	N	--NA--	0.736366
RF_01229	histone H2A	130		C:GO:0005634; F:GO:0003677; F:GO:0046982; C:GO:0000786	N	--NA--	-
RF_01230	histone h2a	179		C:GO:0005694; F:GO:0005488	N	--NA--	-
RF_01231	cation binding	477			N	--NA--	-
RF_01232	---NA---	364			N	--NA--	-
RF_01233	---NA---	211			N	--NA--	-0.371726
RF_01234	---NA---	414			N	--NA--	-
RF_01235	acyl- N-acyltransferase	2856	EC:2.3.1.48	F:GO:0004402; P:GO:0042967; P:GO:0006355; P:GO:0016573; C:GO:0000123	N	--NA--	-
RF_01236	2-hydroxyacid dehydrogenase	339	EC:1.1.1.79; EC:1.1.1.81	F:GO:0051287; P:GO:0046487; C:GO:0043231; F:GO:0016618; P:GO:0006563; C:GO:0005829; P:GO:0055114; F:GO:0030267; P:GO:0006090; P:GO:0006544; P:GO:0006566	N	--NA--	-2.61827
RF_01237	histone H2A	199		C:GO:0005634; F:GO:0003677; F:GO:0046982; C:GO:0000786	N	--NA--	-
RF_01238	histone H2A	154		C:GO:0005634; F:GO:0003677; F:GO:0046982; C:GO:0000786	N	--NA--	-
RF_01239	Golgi matrix	564		P:GO:0000042; C:GO:0005622	N	--NA--	-0.674076
RF_01240	---NA---	278			Y	--NA--	-1.19493
RF_01241	transporter SEC23	503		P:GO:0016192; F:GO:0046872; C:GO:0043231; P:GO:0046907; C:GO:0012507; P:GO:0015031; C:GO:0044425	N	--NA--	0.329137
RF_01242	nonsense-mediated mRNA decay 3	523		C:GO:0005634; P:GO:0000055; C:GO:0005737; F:GO:0043023	N	--NA--	-
RF_01243	hypothetical protein RHTO_05840	387			N	--NA--	-
RF_01244	Histone H2A	133		C:GO:0005634; F:GO:0003677; F:GO:0046982; C:GO:0000786	N	--NA--	-
RF_01245	cysteine ase	799		P:GO:0016579; P:GO:0006511; F:GO:0036459	N	--NA--	-3.38542
RF_01246	aldehyde dehydrogenase	502		P:GO:0055114; F:GO:0016620	N	--NA--	0.843427
RF_01247	macrofage activating glyco	379		C:GO:0016020; C:GO:0016021	Y	--NA--	-0.34756
RF_01248	ribonuclease P 40kDa subunit	448			N	--NA--	-
RF_01249	glycosyltransferase family 64	479		C:GO:0016020; P:GO:0009059; P:GO:1901137	Y	GT64	-0.524874
RF_01250	glucosamine-fructose-6-phosphate aminotransferase	671	EC:2.6.1.16	F:GO:0051287; P:GO:0034221; F:GO:0004360; P:GO:0006002; P:GO:0006047; P:GO:0055114; F:GO:0030246	N	--NA--	-0.942077
RF_01251	glutamine-fructose-6-phosphate transaminase (isomerizing)	382	EC:2.6.1.16	F:GO:0051287; P:GO:0034221; F:GO:0004360; P:GO:0006002; P:GO:0006047; P:GO:0055114; F:GO:0030246	N	--NA--	-1.12884
RF_01252	macrofage activating glyco	69		C:GO:0016020; C:GO:0016021	N	--NA--	-
RF_01253	histone H2A	241		C:GO:0005694; P:GO:0009987	N	--NA--	-
RF_01254	PX-domain-containing	1248		F:GO:0005547; C:GO:0045335; F:GO:0035091; P:GO:0006886	N	--NA--	-
RF_01255	thioredoxin family Trp26	253		C:GO:0005634; C:GO:0005737; P:GO:0006508; F:GO:0008236; F:GO:0004252; C:GO:0005829; F:GO:0008233; F:GO:0016787	N	--NA--	0.557144
RF_01256	glycosyltransferase family 64	486		C:GO:0016020; P:GO:0009059; P:GO:1901137	Y	GT64	-0.409539
RF_01257	ribonuclease P 40kDa subunit	449			N	--NA--	-
RF_01258	macrofage activating glyco	379		C:GO:0016020; C:GO:0016021	Y	--NA--	-0.409267
RF_01259	cysteine ase	799		P:GO:0016579; P:GO:0006511; F:GO:0036459	N	--NA--	-
RF_01260	histone h2a	150		C:GO:0005634; F:GO:0003677; F:GO:0046982; C:GO:0000786	N	--NA--	-
RF_01261	hypothetical protein RHTO_05840	384			N	--NA--	-
RF_01262	Hta1p	153		F:GO:0003677; P:GO:0006281; P:GO:0061587; F:GO:0046982; P:GO:0006333; C:GO:0000788; C:GO:0031298	N	--NA--	-
RF_01263	histone H2A	204		F:GO:0003677; P:GO:0006281; C:GO:0000790; F:GO:0046982; P:GO:0006342; C:GO:0000786	N	--NA--	-1.42147
RF_01264	2-hydroxyacid dehydrogenase	339	EC:1.1.1.79; EC:1.1.1.81	F:GO:0051287; P:GO:0046487; C:GO:0043231; F:GO:0016618; P:GO:0006563; C:GO:0005829; P:GO:0055114; F:GO:0030267; P:GO:0006090; P:GO:0006544; P:GO:0006566	N	--NA--	-1.71439
RF_01265	acyl- N-acyltransferase	823	EC:2.3.1.48	F:GO:0004402; P:GO:0042967; P:GO:0006355; P:GO:0016573; C:GO:0000123	N	--NA--	-
RF_01266	prenylyltransferase	361		F:GO:0008318; P:GO:0018342; P:GO:0018342	N	--NA--	-
RF_01267	RNA-binding domain-containing	525		F:GO:0000166; F:GO:0003676; C:GO:0030529; C:GO:0019013	N	--NA--	-2.92207
RF_01268	FKBP12-rapamycin complex-associated	2411	EC:2.7.11	C:GO:0005634; F:GO:0005524; P:GO:0006281; C:GO:0005737; P:GO:0007165; C:GO:0043234; P:GO:0048523; P:GO:0009069; F:GO:0004674; P:GO:0006468; F:GO:0044877	N	--NA--	1.52149
RF_01269	thioredoxin Trp26 family	207		C:GO:0005737; C:GO:0005694; F:GO:0005488	N	--NA--	0.533018
RF_01270	glucosamine-fructose-6-phosphate aminotransferase	139	EC:2.6.1.16	F:GO:0051287; P:GO:0034221; F:GO:0004360; P:GO:0006002; P:GO:0006047; P:GO:0055114; F:GO:0030246	N	--NA--	-0.969313
RF_01271	histone H2A	240		C:GO:0005694; P:GO:0009987	N	--NA--	-
RF_01272	Sorting nexin lst-4	1281		F:GO:0005547; C:GO:0045335; F:GO:0035091; P:GO:0006886	N	--NA--	0.55319
RF_01273	thioredoxin family Trp26	253		C:GO:0005634; C:GO:0005737; P:GO:0006508; F:GO:0008236; F:GO:0004252; C:GO:0005829; F:GO:0008233; F:GO:0016787	N	--NA--	-
RF_01274	methyltransferase domain	309		F:GO:0008168; F:GO:0016740; P:GO:0032259	N	--NA--	-
RF_01275	thioredoxin Trp26 family	207		C:GO:0005737; C:GO:0005694; F:GO:0005488	N	--NA--	0.677437
RF_01276	mitochondrial hypoxia induced domain	116		C:GO:0031966; C:GO:0016021	N	--NA--	-
RF_01277	related to SSZ1-regulator involved in pleiotropic drug resistance	620		F:GO:0005524; C:GO:0005737	N	--NA--	-0.47685
RF_01278	CMGC CDK CDC2 kinase	518	EC:2.7.11	C:GO:0015630; P:GO:0033043; P:GO:1903046; P:GO:0045786; P:GO:0006468; P:GO:0051301; F:GO:0005524; P:GO:0051445; P:GO:0045893; P:GO:2000779; C:GO:0043231; P:GO:0090304; P:GO:0090068; C:GO:0044444; P:GO:0009069; F:GO:0004674; P:GO:0040008; P:GO:0045934; P:GO:0007346; P:GO:0006357; F:GO:0005515; P:GO:0051276; C:GO:0044430; P:GO:0010605; C:GO:0032991	N	--NA--	-1.69604
RF_01279	hypothetical protein RHTO_05857	95		C:GO:0016020; C:GO:0016021	N	--NA--	-
RF_01280	hydantoin racemase	255			N	--NA--	-3.58985
RF_01281	macrofage activating glyco	386		C:GO:0016020; C:GO:0016021	Y	--NA--	-6.10084
RF_01282	macrofage activating glyco	370		C:GO:0016020; C:GO:0016021	Y	--NA--	-2.80897
RF_01283	SNF2 family helicase	1282		F:GO:0005524; F:GO:0004386	N	--NA--	-
RF_01284	Proteophosphoglycan ppg4	915		C:GO:0005938	N	--NA--	0.961154
RF_01285	Zn(2)-C6 fungal-type transcription factor	1115		F:GO:0046872; P:GO:0006355	N	--NA--	2.04849
RF_01286	glycoside hydrolase family 18	466	EC:3.2.1.14	F:GO:0004568; P:GO:0005975; P:GO:0016998; P:GO:0006032; C:GO:0016021	N	GH18	-0.882266
RF_01287	---NA---	385			N	--NA--	-
RF_01288	hypothetical protein RHTO_05852	369		C:GO:0031617; P:GO:0034501; P:GO:0051382; C:GO:0000778; P:GO:0051315	N	--NA--	1.13147
RF_01289	hypothetical protein RHTO_05851	398		C:GO:0016020; C:GO:0016021	Y	--NA--	-
RF_01290	pre-rRNA-processing TSR3	304		C:GO:0005634; C:GO:0005737; P:GO:0006364	N	--NA--	-
RF_01291	vacuolar sorting VPS24	216		P:GO:0043328; C:GO:0005737	N	--NA--	1.10473
RF_01292	phosphatidylinositol class S	441		C:GO:0016021; C:GO:0005783	N	--NA--	-
RF_01293	hypothetical protein RHTO_05864	324		C:GO:0016021	N	--NA--	0.328027
RF_01294	---NA---	397			N	--NA--	0.984143
RF_01295	hypothetical protein RHTO_04614	482			N	--NA--	0.436378
RF_01296	MFS SP solute carrier family 2 (myo-inositol transporter) member 13	288		F:GO:0022891; P:GO:0055085; C:GO:0016020; P:GO:0044765	N	--NA--	0.893121
RF_01297	Histone H2A	99		C:GO:0005634; F:GO:0003677; F:GO:0046982; C:GO:0000786	N	--NA--	1.04247
RF_01298	DNA-directed RNA polymerase II subunit rpb1	464		C:GO:0005634; F:GO:0003677; F:GO:0016779; F:GO:0046982; P:GO:0006351; C:GO:0000786	N	--NA--	0.484668
RF_01299	pre-rrna processing Utp22	1300			N	--NA--	-
RF_01300	Thiamine pyrophosphokinase	408			N	--NA--	1.521
RF_01302	Co-chaperone mitochondrial	489		F:GO:0051087; P:GO:0006457; P:GO:0051259	N	--NA--	-
RF_01303	leucyl aminopeptidase	505	EC:3.4.11	C:GO:0005737; P:GO:0006508; F:GO:0008235; F:GO:0004177; F:GO:0030145	N	--NA--	-1.0423
RF_01304	ribonuclease III	636		F:GO:0015165; C:GO:0016021; P:GO:0090481	N	--NA--	0.782952
RF_01307	cysteine ase	1263	EC:3.4.19.12	P:GO:0016579; F:GO:0036459; P:GO:0006511	N	--NA--	-
RF_01308	mitogen-activated kinase	488	EC:2.7.11; EC:2.7.11.24	C:GO:0005634; F:GO:0005524; P:GO:0071507; C:GO:0005829; C:GO:0044732; F:GO:0038071; P:GO:0000751	N	--NA--	1.60933
RF_01309	dihydrodipicolinate synthase	323		P:GO:0008152; F:GO:0016829	N	--NA--	0.579432
RF_01310	zinc HIT-type	441			N	--NA--	-
RF_01311	enolase C-terminal domain	502		P:GO:0009063; F:GO:0003824; C:GO:0016020	N	--NA--	-
RF_01312	hypothetical protein RHTO_05815	464			N	--NA--	-
RF_01313	map kinase kpp2	347	EC:2.7.11; EC:2.7.11.24	F:GO:0005524; P:GO:0000165; F:GO:0004707; P:GO:0007178; P:GO:0009069; C:GO:0005622	N	--NA--	-1.08853
RF_01314	related to Dynactin 6	233		C:GO:0005869	N	--NA--	-
RF_01315	DNA polymerase epsilon subunit 3	240		C:GO:0005634; F:GO:0046982	N	--NA--	-
RF_01316	RBP11-like subunits of RNA polymerase	175	EC:2.7.7.6	F:GO:0003677; P:GO:0006206; F:GO:0003899; P:GO:0006383; F:GO:0046983; P:GO:0006144; C:GO:0005730; C:GO:0055029	N	--NA--	0.350788
RF_01317	---NA---	168			N	--NA--	-
RF_01318	Inner centromere ARK-binding domain	1463		C:GO:0005634; C:GO:0072686; P:GO:0000281; P:GO:0000070	N	--NA--	-0.794708
RF_01319	Zn(2)-C6 fungal-type transcription factor	903		F:GO:0005488	N	--NA--	-1.31929
RF_01320	Voltage gated chloride channel domain-containing	189		C:GO:0016020; C:GO:0016021	N	--NA--	0.848514
RF_01321	related to SKT5-protoplast regeneration and killer toxin resistance	809		C:GO:0044424	N	--NA--	-
RF_01322	lunapark b isoform 1	365		C:GO:0016020; C:GO:0016021	N	--NA--	1.05028
RF_01323	hypothetical protein RHOSPDRAFT_35360	122		C:GO:0016020; C:GO:0016021	N	--NA--	-
RF_01324	hypothetical protein RHOSPDRAFT_29796	295		F:GO:0003824; P:GO:0008152	N	--NA--	1.59546
RF_01325	FMN-linked oxidoreductase	530		F:GO:0003824; C:GO:0016020	N	--NA--	-1.0671
RF_01326	homoserine dehydrogenase	508	EC:1.1.1.3	P:GO:0009086; P:GO:0009097; P:GO:0009085; F:GO:0050661; P:GO:0009088; P:GO:0006563; P:GO:0055114; F:GO:0004412; P:GO:0006544	N	--NA--	-0.279637
RF_01327	copii coat	736		C:GO:0005789; F:GO:0008270; P:GO:0006888; C:GO:0000139; P:GO:0006886; C:GO:0019028; C:GO:0030127	N	--NA--	-0.679776
RF_01328	terpenoid cyclases prenyltransferase	429		F:GO:0016740	N	--NA--	-
RF_01329	of integral membrane Mpv17 PMP23 family	159		C:GO:0016020	N	--NA--	-0.805697
RF_01330	GTP-binding Obg	659		F:GO:0005488	N	--NA--	-
RF_01331	acyl- dehydrogenase	542	EC:1.3.99.3	F:GO:0003995; P:GO:0006118; F:GO:0046872; F:GO:0050660; P:GO:0055114; F:GO:0020037	N	--NA--	-0.704691
RF_01332	molecular chaperone	601		F:GO:0005524; C:GO:0005739; F:GO:0051082; P:GO:0006457	N	--NA--	-1.38711
RF_01333	hypothetical protein RHTO_05795	409			N	--NA--	0.986623
RF_01334	pre-rrna processing Utp22	821			N	--NA--	-0.540629
RF_01335	Rho GTPase activation domain containing	825		C:GO:0005737; P:GO:0007165; P:GO:0043087; F:GO:0016740	N	--NA--	-
RF_01336	Proteophosphoglycan 5	723		C:GO:0043229	Y	--NA--	-1.45203
RF_01337	pria precursor	171		C:GO:0043229	Y	--NA--	1.8147
RF_01338	kynurenine formamidase	305		P:GO:0008152; F:GO:0016787	N	--NA--	-
RF_01339	arm repeat-containing	2086		C:GO:0000502	N	--NA--	1.07536
RF_01340	vacuolar sorting-associated 4	445	EC:3.6.1.3; EC:3.6.1.15; EC:3.6.4.3	F:GO:0042803; P:GO:0007033; P:GO:0051260; C:GO:0005783; F:GO:0008568; C:GO:0005634; F:GO:0005524; P:GO:0045053; P:GO:0070676; C:GO:0010008; P:GO:0031122; P:GO:0016125; P:GO:0032511	N	--NA--	0.850103
RF_01341	cytochrome P450	485		P:GO:0045184; F:GO:0005506; F:GO:0016705; C:GO:0016021; P:GO:0055114; P:GO:0044763; F:GO:0004497; P:GO:0006810; C:GO:0005622; P:GO:0034613; F:GO:0020037	N	--NA--	-1.37761
RF_01342	ATP-dependent rna helicase has1	661	EC:3.6.1.3; EC:3.6.1.15	C:GO:0005635; P:GO:0000463; F:GO:0005524; P:GO:0000462; F:GO:0003723; P:GO:0010501; P:GO:1990417; C:GO:0005730; C:GO:0030687; F:GO:0004004	N	--NA--	-
RF_01343	FHA domain containing	493			N	--NA--	-2.29967
RF_01344	DNA repair rad8	2355		C:GO:0005634; F:GO:0005524	N	--NA--	-3.13556
RF_01345	that induces appearance of	272		F:GO:0005515; P:GO:0016192; C:GO:0005737; C:GO:0098687; P:GO:0051716; P:GO:0006342	N	--NA--	1.2339
RF_01346	Proteophosphoglycan ppg4	338			N	--NA--	2.14443
RF_01347	MFS transporter	217		C:GO:0016020	N	--NA--	-0.537361
RF_01348	MFS transporter	287		C:GO:0016020	N	--NA--	-0.787312
RF_01349	transcriptional regulation	284		C:GO:0005634	N	--NA--	-
RF_01350	spore wall assembly ( )	731		C:GO:0016021	N	--NA--	0.382177
RF_01351	Proteophosphoglycan 5	433			N	--NA--	-
RF_01352	vacuolar assembly sorting DID2	1241		F:GO:0016491; P:GO:0007034; P:GO:0055114; C:GO:0005622	N	--NA--	-1.45033
RF_01353	---NA---	330			N	--NA--	-
RF_01354	hypothetical protein SCHCODRAFT_111967	423			N	--NA--	-
RF_01355	lish motif-containing	303		C:GO:0005829	N	--NA--	0.513876
RF_01356	---NA---	57			N	--NA--	-
RF_01357	hypothetical protein RHOBADRAFT_42377	1175		P:GO:0008152; P:GO:0006629	N	--NA--	-1.36112
RF_01358	---NA---	378			N	--NA--	-
RF_01359	probable BUD23- involved in bud-site selection	303		F:GO:0008168; P:GO:0032259	N	--NA--	-
RF_01360	dna-directed rna polymerase i subunit rpa43	469		P:GO:0032774	N	--NA--	-
RF_01361	---NA---	339			N	--NA--	-
RF_01362	---NA---	269			N	--NA--	-
RF_01363	Proteophosphoglycan 5	226			N	--NA--	-
RF_01364	---NA---	136			N	--NA--	-
RF_01365	---NA---	371			N	--NA--	0.716962
RF_01366	glycerophosphoryl diester phosphodiesterase	329	EC:3.1.4.46	P:GO:0006071; C:GO:0043229; P:GO:0046475; F:GO:0008889	N	--NA--	-
RF_01367	cytoplasmic	950		C:GO:0005635; C:GO:0005829	N	--NA--	0.605246
RF_01368	---NA---	134			N	--NA--	-
RF_01369	---NA---	114			N	--NA--	-
RF_01370	serine threonine specific phosphatase	306	EC:3.1.3.16; EC:3.1.3.41	F:GO:0004722; P:GO:0072462; P:GO:1902660; P:GO:0006470; P:GO:0000724; C:GO:0005829; P:GO:2000002; P:GO:2001034; C:GO:0030289	N	--NA--	-
RF_01371	50S ribosomal l13	175		F:GO:0003735; P:GO:0042254; C:GO:0005762; P:GO:0006412	N	--NA--	-
RF_01372	---NA---	77			N	--NA--	0.831115
RF_01373	Rho guanyl-nucleotide exchange factor	1723		P:GO:0035023; F:GO:0005089; P:GO:0043547	N	--NA--	-0.529015
RF_01374	cysteine ase	688		P:GO:0016579; P:GO:0006511; F:GO:0036459; F:GO:0016787	N	--NA--	-
RF_01375	short-chain dehydrogenase	277		F:GO:0016491; P:GO:0055114	N	--NA--	-
RF_01376	---NA---	375			N	--NA--	-
RF_01377	batten s disease Cln3	499		C:GO:0005774; P:GO:0006810; P:GO:0044699	N	--NA--	0.311261
RF_01378	sn1-specific diacylglycerol lipase alpha	1581		P:GO:0006629; F:GO:0016787	Y	--NA--	-
RF_01379	hypothetical protein RTG_00124	385		C:GO:0016020; C:GO:0016021	N	--NA--	-1.01015
RF_01380	F-box cyclin-like domain containing	616			N	--NA--	-0.668174
RF_01381	---NA---	109			N	--NA--	-0.467457
RF_01382	---NA---	64			N	--NA--	-
RF_01383	Phospholipid binding	1389		P:GO:0008360; C:GO:0051286; C:GO:0031097; C:GO:0032153; C:GO:0051285; P:GO:0017157	N	--NA--	-
RF_01384	F-box cyclin-like domain containing	650			N	--NA--	-0.73019
RF_01385	mitochondrial carrier	517		C:GO:0005739; C:GO:0016021; P:GO:0006810	N	--NA--	-
RF_01386	hypothetical protein RHOBADRAFT_42454	109			N	--NA--	2.46392
RF_01387	RHTO0S02e01970g1_1	297			Y	--NA--	1.49973
RF_01388	Bestrophin UPF0187 family	314		C:GO:0016020	N	--NA--	-0.636303
RF_01389	transport particle complex subunit	201		P:GO:0006888; C:GO:0005737	N	--NA--	0.632478
RF_01390	long-chain acyl- synthetase	612		P:GO:0008152; F:GO:0016874	N	--NA--	-
RF_01391	methylglutaconyl- hydratase	297		F:GO:0003824; P:GO:0008152	N	--NA--	1.40734
RF_01392	hypothetical protein RHOBADRAFT_52058	245			Y	--NA--	-
RF_01393	adenylate kinase	197		F:GO:0005524; P:GO:0016310; F:GO:0016301	N	--NA--	-
RF_01394	hypothetical protein RHTO_01185	1181			N	--NA--	-0.650086
RF_01395	hypothetical protein RHOSPDRAFT_37459	490			N	--NA--	0.337546
RF_01396	probable alpha-adaptin C	968		P:GO:0016192; C:GO:0030131; F:GO:0008565; P:GO:0006886	N	--NA--	-
RF_01397	CCCH finger DNA binding	675		C:GO:0005634; C:GO:0044446; P:GO:0009987	N	--NA--	0.534579
RF_01398	---NA---	168			N	--NA--	1.46523
RF_01399	---NA---	66			Y	--NA--	-3.05117
RF_01400	Proteophosphoglycan ppg4	226			Y	--NA--	-
RF_01401	MFS general substrate transporter	500		C:GO:0016020	N	--NA--	-2.23721
RF_01402	zinc knuckle domain containing	258		F:GO:0005488	N	--NA--	0.69014
RF_01403	stomatin family	92		F:GO:0003824; C:GO:0016020	N	--NA--	-
RF_01404	mitochondrial carrier	262		F:GO:0003735; C:GO:0016021; P:GO:0042254; C:GO:0005840; P:GO:0006810; P:GO:0006412	N	--NA--	0.552903
RF_01405	succinyl- synthetase alpha subunit	337	EC:6.2.1.5; EC:6.2.1.4	F:GO:0004776; C:GO:0005759; F:GO:0048037; P:GO:0009142; C:GO:0042709; C:GO:0005829; P:GO:0019643; P:GO:0006105; F:GO:0004775; P:GO:0006104	N	--NA--	-
RF_01406	carbonic anhydrase	202	EC:4.2.1.1	F:GO:0008270; P:GO:0006807; F:GO:0004089; P:GO:0006730	N	--NA--	2.61708
RF_01407	RHTO0S02e01970g1_1	287			Y	--NA--	-2.36673
RF_01408	Proteophosphoglycan ppg4	276			Y	--NA--	1.93082
RF_01409	hypothetical protein RHOSPDRAFT_25012	230			N	--NA--	0.896047
RF_01410	hypothetical protein CGB_B6530C	268			N	--NA--	1.30652
RF_01411	RHTO0S02e04434g1_1	950			N	--NA--	-
RF_01412	copper radical oxidase	643		C:GO:0016021	Y	AA5_1	-0.805398
RF_01413	---NA---	221			Y	--NA--	-
RF_01414	---NA---	205			Y	--NA--	-
RF_01415	---NA---	73			N	--NA--	-
RF_01416	CMGC CDK CDK5 kinase	336	EC:2.7.11; EC:2.7.11.22	P:GO:0016239; P:GO:0045936; P:GO:0032880; P:GO:0045719; P:GO:0050849; C:GO:0000307; P:GO:0007089; P:GO:0043433; F:GO:0004693; P:GO:0009069; P:GO:0006468; P:GO:0006974; P:GO:0000122; C:GO:0005634; F:GO:0005524; P:GO:0032878; P:GO:0031647; P:GO:0051726; P:GO:0000083; C:GO:0005829; P:GO:0016242	N	--NA--	-
RF_01417	pria precursor	281			Y	--NA--	-1.90107
RF_01418	metacaspase-1	467		F:GO:0008233; C:GO:0044424	N	--NA--	0.432811
RF_01419	hypothetical protein RHOBADRAFT_42454	150			Y	--NA--	1.29378
RF_01420	---NA---	234			Y	--NA--	0.632659
RF_01421	---NA---	160			Y	--NA--	-
RF_01422	---NA---	102			Y	--NA--	-
RF_01423	---NA---	82			N	--NA--	-
RF_01424	RIC1-domain-containing	1291			Y	--NA--	-0.807896
RF_01425	Proteophosphoglycan ppg4	271			Y	--NA--	-
RF_01426	---NA---	220			Y	--NA--	-4.51176
RF_01427	Sec63-domain-containing	1841	EC:3.6.1.15	F:GO:0003676; F:GO:0005524; F:GO:0004386	N	--NA--	-
RF_01428	tetratricopeptide repeat containing	601		C:GO:0005634; P:GO:0043086; C:GO:0005737; F:GO:0042030; P:GO:0006629; C:GO:0016020; C:GO:0016021; C:GO:0005829; F:GO:0003729; F:GO:0051879; P:GO:0006457; F:GO:0030544	N	--NA--	-2.33497
RF_01429	tetratricopeptide repeat containing	593		P:GO:0006629; C:GO:0016020; C:GO:0016021	N	--NA--	-1.28059
RF_01430	tetratricopeptide repeat containing	573		P:GO:0006629; C:GO:0016020; C:GO:0016021	N	--NA--	-0.638488
RF_01431	translation initiation factor eIF-2 alpha subunit	299		C:GO:0005634; C:GO:0043614; F:GO:0003743; P:GO:0001731; P:GO:0031571; P:GO:1990611; F:GO:0043022; C:GO:0005829; C:GO:0005840; C:GO:0005851; C:GO:0033290; C:GO:0005850	N	--NA--	-
RF_01432	COP9 signalosome subunit 6	421		C:GO:0000502	N	--NA--	-
RF_01433	Nuclear pore glyco p62	637		P:GO:0006405; P:GO:0006886; C:GO:0005643	N	--NA--	0.474545
RF_01434	flavo	234		F:GO:0003824	N	--NA--	-
RF_01435	PLP-dependent transferase	511		P:GO:0006725; C:GO:0005634; F:GO:0030170; P:GO:1901360; F:GO:0008483; C:GO:0005829; P:GO:1901564; P:GO:0009058; P:GO:0019752	N	--NA--	-1.30857
RF_01436	cyclin-like F-box domain containing	712			N	--NA--	-
RF_01437	copper radical oxidase	644		C:GO:0016020; C:GO:0016021	Y	AA5_1	-
RF_01438	mfs general substrate transporter	457		C:GO:0016020; P:GO:0006810	N	--NA--	-
RF_01439	hypothetical protein RTG_01134	393		C:GO:0005886	N	--NA--	1.02078
RF_01440	mitochondrial genome maintenance	156		C:GO:0005744; P:GO:0030150; C:GO:0016021	N	--NA--	-
RF_01441	trna nucleotidyltransferase	477		F:GO:0016779; F:GO:0003723; P:GO:0006396	N	--NA--	-
RF_01442	Transmembrane 205	180		C:GO:0016020	N	--NA--	0.880679
RF_01443	peroxysomal citrate synthase	407		P:GO:0006099; F:GO:0046912	N	--NA--	-
RF_01444	nuclear pore complex Nup62	516		P:GO:0006405; P:GO:0006886; C:GO:0005643	N	--NA--	0.477311
RF_01445	flavo	234		F:GO:0003824	N	--NA--	-
RF_01446	PLP-dependent transferase	443		P:GO:0006725; C:GO:0005634; F:GO:0030170; P:GO:1901360; F:GO:0008483; C:GO:0005829; P:GO:1901564; P:GO:0009058; P:GO:0019752	N	--NA--	-1.16347
RF_01447	F-box domain contaning	752			N	--NA--	0.494692
RF_01448	copper radical oxidase	644		C:GO:0016020; C:GO:0016021	Y	AA5_1	-
RF_01449	mfs general substrate transporter	491		P:GO:0055085; C:GO:0016021	N	--NA--	-0.804263
RF_01450	hypothetical protein RHOSPDRAFT_17685	340		C:GO:0005886	N	--NA--	0.756298
RF_01451	mitochondrial genome maintenance	126		C:GO:0005744; P:GO:0030150; C:GO:0016021	N	--NA--	-
RF_01452	Transmembrane 205	180		C:GO:0016020	N	--NA--	0.961648
RF_01453	peroxysomal citrate synthase	494		P:GO:0006099; F:GO:0046912	N	--NA--	-0.456864
RF_01454	kinase-like domain containing	961		P:GO:0016310; F:GO:0016301	N	--NA--	-1.41439
RF_01455	Pre-mRNA-splicing factor ISY1	214		C:GO:1902494; P:GO:0022618; C:GO:0005684; P:GO:0000398	N	--NA--	-
RF_01456	hypothetical protein RHTO_07342	143	EC:3.4.21	P:GO:0006508; C:GO:0016021; F:GO:0004252	N	--NA--	-
RF_01457	DUF1909-domain-containing	75			N	--NA--	-0.98804
RF_01458	DHS-like NAD FAD-binding domain-containing	307		F:GO:0070403	N	--NA--	-1.16116
RF_01459	Proteophosphoglycan ppg4	319		C:GO:0016020; C:GO:0016021	N	--NA--	1.14583
RF_01460	Proteophosphoglycan ppg4	362		C:GO:0016020; C:GO:0016021	N	--NA--	-
RF_01461	---NA---	84			N	--NA--	-
RF_01462	---NA---	421			N	--NA--	-
RF_01463	zinc MYND-type	284			N	--NA--	-
RF_01464	---NA---	413			N	--NA--	-
RF_01465	Pre-mRNA-splicing factor ISY1	324		C:GO:0005681	N	--NA--	-
RF_01466	S54 family peptidase	395		C:GO:0016020	N	--NA--	1.44431
RF_01467	mitochondrial GTPase 1	532		C:GO:0005739	N	--NA--	0.718779
RF_01468	---NA---	444			N	--NA--	-1.12183
RF_01469	copper radical oxidase	847		C:GO:0016020; C:GO:0016021	Y	AA5_1	-
RF_01470	WD repeat-containing 61	359		P:GO:0090304; C:GO:0005634; P:GO:0044260; C:GO:0044444	N	--NA--	0.294068
RF_01471	hypothetical protein RHOBADRAFT_46968	191			N	--NA--	-3.6693
RF_01472	---NA---	159			Y	--NA--	-
RF_01473	hypothetical protein RHTO_03533	447			N	--NA--	-
RF_01474	hypothetical protein RHTO_03535	210		C:GO:0016020; C:GO:0016021	N	--NA--	1.56818
RF_01475	extracellular aldonolactonase	370		F:GO:0016853	N	--NA--	-1.7197
RF_01476	carboxy-cis,cis-muconate cyclase	398		F:GO:0016853	N	--NA--	1.28672
RF_01477	zinc 2-type	458		F:GO:0008270; F:GO:0046872	N	--NA--	-1.24403
RF_01478	catalase	511	EC:1.11.1.7; EC:1.11.1.6	P:GO:0006979; F:GO:0046872; F:GO:0004096; P:GO:0006804; P:GO:0098869; P:GO:0015947; P:GO:0055114; P:GO:0006568; F:GO:0020037; P:GO:0042744	N	--NA--	-1.61691
RF_01479	transcription factor	858		F:GO:0005488	N	--NA--	-
RF_01480	Uncharacterized conserved	401		C:GO:0016020; C:GO:0016021	Y	--NA--	-1.12003
RF_01481	hypothetical protein RHOSPDRAFT_30818	169			N	--NA--	-
RF_01483	Ima1 amino-terminal domain	388		C:GO:0044446	N	--NA--	1.12464
RF_01484	Proteophosphoglycan ppg4	298			N	--NA--	0.796502
RF_01485	Proteophosphoglycan ppg4	168			N	--NA--	-
RF_01486	Proteophosphoglycan ppg4	279			Y	--NA--	-
RF_01487	hypothetical protein RHTO_07365	925			N	--NA--	0.624351
RF_01488	translation elongation factor 2	1173	EC:3.6.1.15	F:GO:0005525; F:GO:0003924; P:GO:0042256; C:GO:0005622; P:GO:0006412	N	--NA--	-
RF_01489	Phytanoyl- dioxygenase	360		F:GO:0051213; P:GO:0055114	N	--NA--	-
RF_01490	general substrate transporter	518		F:GO:0022857; C:GO:0016020; P:GO:0006810	N	--NA--	-
RF_01491	ribonuclease H	683		F:GO:0003676; P:GO:0090305; F:GO:0004527	N	--NA--	-
RF_01492	STE STE11 kinase	1461		F:GO:0005524; F:GO:0004672; P:GO:0006468	N	--NA--	-
RF_01493	hypothetical protein RHTO_07339	280			Y	--NA--	-1.72925
RF_01494	Proteophosphoglycan ppg4	286			N	--NA--	-
RF_01495	Proteophosphoglycan ppg4	289			Y	--NA--	-
RF_01496	ph-response regulator	212		C:GO:0016021; C:GO:0005886	N	--NA--	-1.85455
RF_01497	Electron transfer flavo alpha subunit	347	EC:1.3.99.3	F:GO:0003995; P:GO:0033539; P:GO:0006118; F:GO:0000062; F:GO:0050660; F:GO:0009055; F:GO:0052890; P:GO:0055088; C:GO:0005739	N	--NA--	0.869522
RF_01498	RNA-binding domain-containing	1153		F:GO:0000166; F:GO:0003676	N	--NA--	-0.781861
RF_01499	alpha beta-hydrolase	490		F:GO:0016787	N	--NA--	-0.752195
RF_01500	UBA TS-N domain	998		C:GO:0005789; F:GO:0043130; P:GO:0032781; C:GO:0005794; F:GO:0030276; P:GO:0048309; P:GO:0072318	N	--NA--	-
RF_01501	polyketide cyclase dehydrase and lipid transporter	229		C:GO:0005739; P:GO:0045333; F:GO:0048039; P:GO:0006744; C:GO:0005743	N	--NA--	-0.503658
RF_01502	---NA---	133			N	--NA--	-
RF_01503	Epiglycanin	143			Y	--NA--	-
RF_01504	hypothetical protein RHOBADRAFT_51853	375		C:GO:0005634; F:GO:0003723; P:GO:0000480; P:GO:0000447; C:GO:0005730	N	--NA--	-
RF_01505	30S ribosomal s13	220		F:GO:0003723; F:GO:0003735; P:GO:0042254; C:GO:0005840; P:GO:0006412	N	--NA--	-
RF_01506	Proteophosphoglycan ppg4	286			Y	--NA--	-
RF_01507	---NA---	669			N	--NA--	-
RF_01508	myo-inositol 2-dehydrogenase	366		F:GO:0016491; P:GO:0055114	N	GH109	-0.692202
RF_01509	serine threonine phosphatase 2C	539	EC:3.1.3.16; EC:3.1.3.41	F:GO:0004722; C:GO:0008287; F:GO:0046872; P:GO:0006470; C:GO:0016021	N	--NA--	0.480016
RF_01510	zinc MYND-type domain containing	460		F:GO:0016787	N	--NA--	-
RF_01511	zinc MYND-type domain containing	204		C:GO:0016020	N	--NA--	-
RF_01512	vacuolar ATP synthase	120	EC:3.6.1.3; EC:3.6.1.15	C:GO:0005634; P:GO:0006119; P:GO:0015991; C:GO:0005829; F:GO:0046961; C:GO:0033180	N	--NA--	-
RF_01513	hypothetical protein RHTO_07375	297			Y	--NA--	-
RF_01514	xanthine dehydrogenase	1469		F:GO:0016614; P:GO:0006118; F:GO:0046872; F:GO:0050660; F:GO:0009055; P:GO:0055114; F:GO:0051537; F:GO:0043546	N	--NA--	-0.784036
RF_01515	Molybdenum cofactor sulfurase	96		F:GO:0003824	N	--NA--	-1.42217
RF_01516	molybdenum cofactor sulfurase	956		F:GO:0003824	N	--NA--	-
RF_01517	hypothetical protein FIBSPDRAFT_769298, partial	1826			N	--NA--	0.519579
RF_01518	RHTO0S02e09824g1_1	141			Y	--NA--	-
RF_01519	hypothetical protein RHOBADRAFT_51860	790		F:GO:0003677; C:GO:0005634; F:GO:0008270; F:GO:0046872; P:GO:0006351; F:GO:0003824; P:GO:0006355; F:GO:0000981; P:GO:0006357	N	--NA--	-1.07968
RF_01520	hypothetical protein RHOBADRAFT_51859	949		C:GO:0016020; C:GO:0016021	N	--NA--	-0.670883
RF_01521	probable SEC14-phosphatidylinositol(PI) phosphatidylcholine(PC) transfer	316		C:GO:0060187; P:GO:0010570; C:GO:0005634; C:GO:0032153; C:GO:0035838; P:GO:0015914; F:GO:0008526; F:GO:0008525; P:GO:0048193	N	--NA--	-
RF_01522	NADH dehydrogenase (ubiquinone) 1 alpha subcomplex 8	168	EC:1.6.99.5; EC:1.6.99.3; EC:1.6.5.3	P:GO:0006814; C:GO:0005747; P:GO:0015992; P:GO:0006120; F:GO:0008137; P:GO:0006744	N	--NA--	0.278834
RF_01523	tubulin folding cofactor C	351		F:GO:0015631; P:GO:0000902; P:GO:0007023	N	--NA--	-
RF_01524	hypothetical protein RHTO_05241	128			N	--NA--	-
RF_01525	ribosome recycling factor	291		P:GO:0006412	N	--NA--	-
RF_01526	Proteophosphoglycan ppg4	288			Y	--NA--	-
RF_01527	hypothetical protein I303_08420	359			N	--NA--	0.91841
RF_01528	sugar transporter	517		C:GO:0016021; P:GO:0035428; P:GO:0015758; F:GO:0051119	N	--NA--	-
RF_01529	glycoside hydrolase deacetylase	302		F:GO:0016810; P:GO:0005975; P:GO:0006807	N	CE4	-
RF_01530	Peptidyl-prolyl cis-trans cyclophilin-type	247	EC:5.2.1.8	F:GO:0003755; P:GO:0000413; P:GO:0006457	N	--NA--	0.885482
RF_01531	tRNA modification GTPase	496		F:GO:0000166; C:GO:0005737; P:GO:0006400	N	--NA--	-
RF_01532	glycoside hydrolase deacetylase	302		F:GO:0016810; P:GO:0005975; P:GO:0006807	N	CE4	-
RF_01533	Peptidyl-prolyl cis-trans cyclophilin-type	247	EC:5.2.1.8	F:GO:0003755; P:GO:0000413; P:GO:0006457	N	--NA--	-
RF_01534	tRNA modification GTPase	997	EC:3.6.1.15	F:GO:0005525; C:GO:0005737; F:GO:0003924; P:GO:0006400	N	--NA--	0.407127
RF_01535	hypothetical protein RHTO_05253	1922			N	--NA--	0.314166
RF_01536	reverse transcriptase ribonuclease	711		F:GO:0003676; F:GO:0003677; C:GO:0005634; F:GO:0003964; F:GO:0008270; P:GO:0015074; P:GO:0006310; P:GO:0006355; P:GO:0006278; F:GO:0000981; P:GO:0006357	N	--NA--	-0.403262
RF_01537	hypothetical protein RHOSPDRAFT_33762	77		C:GO:0016021	N	--NA--	-
RF_01538	hypothetical protein RHTO_05252	599		C:GO:0005829; C:GO:0005794; C:GO:0005840	N	--NA--	0.39331
RF_01539	hypothetical protein RHOSPDRAFT_33764	1928			N	--NA--	-
RF_01540	Nucleotidylyl transferase	280		F:GO:0016779; P:GO:0009058	N	--NA--	-1.17218
RF_01541	Proteophosphoglycan ppg4	566			N	--NA--	-3.07471
RF_01542	Proteophosphoglycan 5	212			N	--NA--	-1.25361
RF_01543	tetratricopeptide repeat containing	759			N	--NA--	-
RF_01544	UDP-galactose transporter	396		P:GO:0015785; P:GO:0055085; C:GO:0016021; P:GO:0008643; C:GO:0005783; C:GO:0044446	N	--NA--	-0.729743
RF_01545	Clavaminate synthase	380		F:GO:0020037	N	--NA--	-
RF_01546	Frequency clock	976		C:GO:0005634; C:GO:0005737; F:GO:0016491; P:GO:0006355; P:GO:0055114; P:GO:0007623	N	--NA--	-
RF_01548	hypothetical protein RHTO_05268	182			N	--NA--	-
RF_01550	Rhomboid family	763		C:GO:0016020; P:GO:0006508; F:GO:0008233	N	--NA--	-2.13593
RF_01551	metal iron transporter	778		C:GO:0016021; P:GO:0006810; F:GO:0005215	N	--NA--	-
RF_01552	CCCH finger DNA binding	1030		F:GO:0046872	N	--NA--	-0.358068
RF_01553	expansin family	248			Y	--NA--	-
RF_01554	transcription initiation factor TFIIF subunit alpha	676		F:GO:0003676; C:GO:0005634; P:GO:0044267; P:GO:0006367; P:GO:0006357	N	--NA--	0.673227
RF_01555	probable RNA helicase dbp2 (DEAD box )	1567	EC:3.6.1.15	P:GO:0016070; F:GO:0097159; F:GO:1901363; F:GO:0016491; F:GO:0004386; P:GO:0055114	N	--NA--	0.306379
RF_01557	hypothetical protein RHTO_05268	183			N	--NA--	2.44815
RF_01558	density-regulated DRP1	213		F:GO:0003743; C:GO:0005739; C:GO:0005840; P:GO:0006446	N	--NA--	-
RF_01559	choline kinase	958		P:GO:0016310; F:GO:0016301	N	--NA--	-
RF_01560	Proteophosphoglycan ppg4	738			N	--NA--	-
RF_01561	RHTO0S02e07778g1_1	205			Y	--NA--	0.881111
RF_01562	probable NADH-ubiquinone oxidoreductase 23 kDa subunit precursor	235		C:GO:0016020; P:GO:0055114; F:GO:0016651; F:GO:0051539	N	--NA--	0.836697
RF_01563	Prefoldin beta	120		C:GO:0016272; F:GO:0051082; P:GO:0006457	N	--NA--	0.790257
RF_01564	DNA repair rad14	376		C:GO:0000110; P:GO:0070914; P:GO:0006284; P:GO:0033683; P:GO:0000715; P:GO:1901255; F:GO:0003684	N	--NA--	0.342029
RF_01565	Levodione reductase	258		F:GO:0016491; P:GO:0055114	N	--NA--	-2.20828
RF_01566	Autotransporter-associated beta strand repeat	590		C:GO:0016020; C:GO:0016021	N	--NA--	-
RF_01567	ER-to-Golgi transport membrane	108		C:GO:0016021	Y	--NA--	-
RF_01568	condensin complex subunit 3	1006		P:GO:0007076; C:GO:0000796	N	--NA--	-1.61541
RF_01569	1,3-beta-glucan synthase component FKS1	1720	EC:2.4.1.34	P:GO:0008360; F:GO:0003843; P:GO:0006075; C:GO:0016021; P:GO:0071555; C:GO:0000148; P:GO:0005982; P:GO:0005985	N	GT48	-0.697705
RF_01570	tenascin XB	278			Y	--NA--	-0.714337
RF_01571	Rint-1 family	847		C:GO:0005783; P:GO:0048193	N	--NA--	-
RF_01572	Fumarylacetoacetate hydrolase	301	EC:3.7.1.2	P:GO:0042207; P:GO:0006570; F:GO:0004334	N	--NA--	-1.65683
RF_01573	sugar transporter STL1	516		P:GO:0006810; F:GO:0005215	N	--NA--	-
RF_01574	Proteophosphoglycan ppg4	997			N	--NA--	-1.63995
RF_01575	peptidyl-prolyl cis-trans isomerase-like 3	164	EC:5.2.1.8	F:GO:0003755; P:GO:0000413; P:GO:0006457	N	--NA--	-0.61997
RF_01576	ATP-dependent rna helicase dbp2	1048	EC:3.6.1.3; EC:3.6.1.15	P:GO:0016070; F:GO:0097159; F:GO:1901363; F:GO:0008186; F:GO:0004386; C:GO:0044424	N	--NA--	-0.426886
RF_01578	Rint-1 family	847		C:GO:0005783; P:GO:0048193	N	--NA--	-0.387287
RF_01579	Fumarylacetoacetate hydrolase	301	EC:3.7.1.2	P:GO:0042207; P:GO:0006570; F:GO:0004334	N	--NA--	-1.26061
RF_01580	sugar transporter STL1	525		F:GO:0022857; P:GO:0008643	N	--NA--	-
RF_01581	Proteophosphoglycan ppg4	623			N	--NA--	-1.63591
RF_01582	P-loop containing nucleoside triphosphate hydrolase	258		C:GO:0005634; C:GO:0031391; F:GO:0003677; F:GO:0005524; P:GO:0070914; P:GO:0006271; P:GO:0044773; C:GO:0005829; F:GO:0016787	N	--NA--	-1.51955
RF_01583	exocyst complex component	83		C:GO:0043229; C:GO:0051286; P:GO:0048278; P:GO:0006887; C:GO:0044448	N	--NA--	-
RF_01584	exocyst complex component	268		C:GO:0005634; C:GO:0032153; P:GO:0048278; C:GO:0051285; P:GO:0006893; C:GO:0005829; P:GO:0000920; C:GO:0044732; P:GO:0006887; C:GO:0000145	N	--NA--	-0.886168
RF_01585	exocyst complex component	591		C:GO:0005634; C:GO:0032153; P:GO:0048278; C:GO:0051285; C:GO:0005829; P:GO:0000920; C:GO:0044732; P:GO:0006887; C:GO:0000145	N	--NA--	-
RF_01586	Ca2+-transporting ATPase	536		F:GO:0000166	N	--NA--	-0.52562
RF_01587	SGT1 family	838		C:GO:0005634; C:GO:0005829	N	--NA--	-
RF_01588	UPF0664 stress-induced	263		C:GO:0005634; F:GO:0043130; C:GO:0005829; F:GO:0032266	N	--NA--	0.648977
RF_01589	PLP-dependent transferase	158		F:GO:0030170; F:GO:0008483; P:GO:0009058	N	--NA--	-
RF_01590	Proteophosphoglycan ppg4	1019			N	--NA--	-0.740181
RF_01591	peptidyl-prolyl cis-trans isomerase-like 3	177	EC:5.2.1.8	F:GO:0003755; P:GO:0000413; P:GO:0006457	N	--NA--	-
RF_01592	Tryptophan 2,3-dioxygenase	583		F:GO:0097159; F:GO:1901363; F:GO:0016772; P:GO:0044238; P:GO:0044237; P:GO:0044710; P:GO:0071704	N	--NA--	0.392052
RF_01593	ATP-dependent rna helicase dbp2	1062	EC:3.6.1.3; EC:3.6.1.15	P:GO:0016070; F:GO:0097159; F:GO:1901363; C:GO:0005737; C:GO:0043231; F:GO:0008186; F:GO:0004386; P:GO:0022613	N	--NA--	-
RF_01595	succinyl- synthetase beta subunit	421	EC:6.2.1.5	F:GO:0005524; F:GO:0003735; F:GO:0046872; C:GO:0005739; C:GO:0042709; P:GO:0042254; P:GO:0019643; C:GO:0005840; F:GO:0004775; P:GO:0006104; P:GO:0006412	N	--NA--	-
RF_01596	hypothetical protein RHTO_05267	271			N	--NA--	-
RF_01597	chaperone J-domain-containing	341		C:GO:0016021	Y	--NA--	-
RF_01598	delta-1-pyrroline-5-carboxylate dehydrogenase	551	EC:1.5.1.12	F:GO:0003842; P:GO:0006525; P:GO:0006537; C:GO:0005759; C:GO:0005829; P:GO:0006561; P:GO:0055114; F:GO:0016620; P:GO:0010133	N	--NA--	-
RF_01599	1-pyrroline-5-carboxylate dehydrogenase	530	EC:1.5.1.12; EC:1.2.1.3	P:GO:0006094; P:GO:0006096; P:GO:0006552; P:GO:0006574; P:GO:0006561; P:GO:0006550; P:GO:0006699; P:GO:0006568; P:GO:0006554; P:GO:0006631; F:GO:0004029; P:GO:0046251; F:GO:0003842; P:GO:0006525; P:GO:0006547; P:GO:0006537; P:GO:0019260; P:GO:0046486; P:GO:0019482; C:GO:0005829; P:GO:0055114; P:GO:0019852	N	--NA--	0.975882
RF_01600	mitochondrial hypoxia responsive domain containing	227	EC:1.4.3.3	F:GO:0071949; P:GO:0006118; P:GO:0006525; P:GO:0006560; P:GO:0006591; C:GO:0016021; P:GO:0006563; P:GO:0055114; F:GO:0003884; P:GO:0046416; P:GO:0006544; P:GO:0006566	N	--NA--	0.631895
RF_01601	D-amino acid oxidase	372		F:GO:0016491; P:GO:0044710	N	--NA--	-
RF_01602	conserved fungal	56		C:GO:0016020	N	--NA--	-
RF_01603	Mitochondrial import inner membrane translocase subunit TIM50	543		P:GO:0015031; C:GO:0005743	N	--NA--	-
RF_01604	mitochondrial outer membrane translocase subunit Tom7	51		P:GO:0045040; P:GO:0030150; C:GO:0016021; C:GO:0005783; C:GO:0005742	N	--NA--	-
RF_01605	beta-lactamase transpeptidase	79			N	--NA--	-
RF_01606	RINT-1 family	89		C:GO:0005783; P:GO:0048193; F:GO:0016787	N	--NA--	-
RF_01607	hypothetical protein RHOSPDRAFT_32629	191		C:GO:0016021	N	--NA--	-
RF_01608	---NA---	298			N	--NA--	-
RF_01609	Mediator subunit Med17	576		C:GO:0016592; C:GO:0016020; C:GO:0016021; F:GO:0001104; P:GO:0006357	N	--NA--	-
RF_01610	chromatin remodeling complex Chd3	1961		C:GO:0000792; C:GO:0031981; F:GO:0043167; P:GO:0006342	N	--NA--	-1.15254
RF_01611	RNI	981			N	--NA--	0.418526
RF_01612	DUF1264-domain-containing	256			N	--NA--	1.60255
RF_01613	small secreted hesp-767	89		C:GO:0016021	N	--NA--	-
RF_01614	hypothetical protein RHOBADRAFT_51913	572		C:GO:0016020; C:GO:0016021	N	--NA--	-
RF_01615	---NA---	352			N	--NA--	-
RF_01616	Mediator subunit Med17	579		C:GO:0016592; C:GO:0016020; C:GO:0016021; F:GO:0001104; P:GO:0006357	N	--NA--	-
RF_01617	chromatin remodeling complex Chd3	1940		C:GO:0000792; C:GO:0005634; P:GO:0045892; F:GO:0043167; P:GO:0006325	N	--NA--	-2.11407
RF_01618	RNI	977			N	--NA--	0.358108
RF_01619	DUF1264-domain-containing	228			N	--NA--	1.5234
RF_01620	60S ribosomal L10A	251		F:GO:0003723; F:GO:0003735; P:GO:0042254; C:GO:0015934; P:GO:0006412	N	--NA--	-
RF_01621	---NA---	124			N	--NA--	-
RF_01622	probable DID2-class E vacuolar- sorting and endocytosis factor	207		C:GO:0005770; P:GO:0006623; P:GO:0032511	N	--NA--	-
RF_01623	GMC oxidoreductase	618		F:GO:0016491	N	AA3_2	-0.649272
RF_01624	RHTO0S02e06524g1_1	381		C:GO:0016020; C:GO:0016021	N	--NA--	1.56301
RF_01625	vacuolar-sorting SNF7	220		P:GO:0043328; F:GO:0042802; C:GO:0000815; P:GO:0071454; P:GO:0070676	N	--NA--	0.665444
RF_01626	Pirin domain-containing	283		F:GO:0003677; P:GO:0090305; F:GO:0004518	N	--NA--	-
RF_01627	---NA---	354			N	--NA--	-
RF_01628	phytanoyl- dioxygenase	332		F:GO:0051213; P:GO:0055114	N	--NA--	-
RF_01629	RNA polymerase I-specific transcription initiation factor RRN3	897		P:GO:0090304; F:GO:0003677; P:GO:0044271; F:GO:0003824; P:GO:0010467; P:GO:0034645	N	--NA--	-0.350781
RF_01630	DNA repair endonuclease rad2	947		P:GO:0090305; F:GO:0003677; P:GO:0006281; F:GO:0003824; F:GO:0004519; F:GO:0004518	N	--NA--	-
RF_01631	thioredoxin	132		C:GO:0005623; P:GO:0006118; F:GO:0015035; P:GO:0006662; P:GO:0045454; P:GO:0055114	N	--NA--	-
RF_01632	ribonuclease III	455		P:GO:0090501; P:GO:0034472	N	--NA--	-
RF_01633	phytanoyl- dioxygenase	332		F:GO:0051213; P:GO:0055114	N	--NA--	-0.93975
RF_01634	---NA---	359			N	--NA--	-
RF_01635	NADPH oxidase isoform 2	671		C:GO:0016020	N	--NA--	2.31102
RF_01636	peroxisomal biogenesis factor 10	391		P:GO:0016558; F:GO:0008270; C:GO:0005779	N	--NA--	1.16488
RF_01637	oxidoreductase	356		P:GO:0008152	N	--NA--	-4.08825
RF_01638	hypothetical protein RHOBADRAFT_51929	419		C:GO:0016020; C:GO:0016021	N	--NA--	-
RF_01639	PTH2-domain-containing	275	EC:3.1.1.29; EC:3.1.1.1	C:GO:0016021; F:GO:0004045	N	--NA--	1.00078
RF_01640	serine-arginine RNA binding	375		F:GO:0000166; F:GO:0003676; F:GO:0046872	N	--NA--	-1.15251
RF_01641	hydantoinase b oxoprolinase	431		F:GO:0050662; F:GO:0003824	N	--NA--	-0.72157
RF_01642	Hydantoinase B oxoprolinase	179		F:GO:0003824	N	--NA--	-
RF_01643	GTP binding 4	675		F:GO:0005525; P:GO:0042254; C:GO:0005730	N	--NA--	-
RF_01644	cobW-domain-containing	446			N	--NA--	-0.606397
RF_01645	peroxisomal membrane 4	553		C:GO:0016021	N	--NA--	-
RF_01646	hypothetical protein RHOSPDRAFT_32592	127			N	--NA--	0.67977
RF_01647	homoaconitate hydratase	540	EC:4.2.1.36	F:GO:0046872; F:GO:0004409; C:GO:0005739; F:GO:0051539; P:GO:0019878	N	--NA--	-
RF_01648	mitochondrial carrier	379		P:GO:0055085; C:GO:0005739; C:GO:0016020	N	--NA--	0.843383
RF_01649	5 -3 exoribonuclease 1	1532		F:GO:0003676; P:GO:0090305; F:GO:0004527; P:GO:0000956	N	--NA--	-
RF_01650	transcription regulator APSES-type	478		F:GO:0003677; C:GO:0016020; C:GO:0016021	N	--NA--	0.791372
RF_01651	F-box domain contaning	1160		F:GO:0003677	N	--NA--	0.558695
RF_01652	nucleotide-diphospho-sugar transferase	236		F:GO:0003824	N	--NA--	1.48361
RF_01653	---NA---	183			N	--NA--	-
RF_01654	---NA---	401			N	--NA--	-
RF_01655	---NA---	391			N	--NA--	-
RF_01656	ubiquitin-conjugating enzyme E2 4	269		C:GO:0005634; C:GO:1902494; F:GO:0004842; F:GO:0005524; F:GO:0005515; P:GO:0050794; C:GO:0005737; P:GO:0006511; P:GO:0016567	N	--NA--	-
RF_01657	---NA---	671			N	--NA--	0.425083
RF_01658	---NA---	359			N	--NA--	-
RF_01659	---NA---	420			N	--NA--	-
RF_01660	DNA repair RAD51	340	EC:3.6.1.3; EC:3.6.1.15	F:GO:0008094; P:GO:0007131; F:GO:0003691; P:GO:0000723; P:GO:0000711; F:GO:0043047; C:GO:0000775; F:GO:0004520; F:GO:0000400; P:GO:0000730; P:GO:0042148; P:GO:0070192; P:GO:0006312; P:GO:0007533; C:GO:0005654; C:GO:0005635; C:GO:0030998; F:GO:0005524; C:GO:0000781; P:GO:0006308; F:GO:0000150; P:GO:1990426; P:GO:0010212	N	--NA--	-1.04295
RF_01661	acetyl- acyltransferase 2	396		C:GO:0005667; F:GO:0003700; F:GO:0016747; P:GO:0006355; F:GO:0043565; P:GO:0006355	N	--NA--	-
RF_01662	sensor histidine kinase response regulator	1447		F:GO:0016491; P:GO:0055114	N	--NA--	0.435101
RF_01663	AN2-type zinc finger	265		F:GO:0005488	N	--NA--	-0.549546
RF_01664	hypothetical protein RHTO_00431	740			N	--NA--	-
RF_01665	hypothetical protein RHTO_00432	4130			N	--NA--	0.767995
RF_01666	---NA---	143			N	--NA--	-
RF_01667	---NA---	502			N	--NA--	-
RF_01668	Uncharacterized conserved low complexity	394		C:GO:0005634; P:GO:0006396; C:GO:0044446	N	--NA--	0.652294
RF_01669	SH3 domain	1856		P:GO:0007165	N	--NA--	-0.340845
RF_01670	DUF726 domain	1293		C:GO:0016021	N	--NA--	-
RF_01671	histidinol dehydrogenase	434	EC:1.1.1.23; EC:3.6.1.31; EC:3.5.4.19	F:GO:0004636; F:GO:0008270; F:GO:0004635; F:GO:0051287; P:GO:0055114; P:GO:0000105; F:GO:0004399	N	--NA--	-
RF_01672	Benomyl methotrexate resistance	614		C:GO:0016020	N	--NA--	-
RF_01673	glycoside hydrolase family 16	667		P:GO:0005975; C:GO:0016021; F:GO:0004553	N	GH16_2	-0.779652
RF_01674	spindle pole body-associated sad1	1295		C:GO:0016020	N	--NA--	-
RF_01675	---NA---	214			N	--NA--	-
RF_01676	hypothetical protein RHOBADRAFT_66229	134		F:GO:0016846; P:GO:0008152	N	--NA--	1.79656
RF_01677	hypothetical protein AN958_01848	133		F:GO:0016846; P:GO:0008152	N	--NA--	-
RF_01678	esterase lipase	820		P:GO:0008152; F:GO:0016301; F:GO:0016787	N	--NA--	0.749769
RF_01679	signal recognition SRP9 SRP14 subunit	240		F:GO:0030942; P:GO:0006614; C:GO:0048500; F:GO:0008312; C:GO:0005786	N	--NA--	-
RF_01680	thioredoxin	107		C:GO:0005623; P:GO:0006118; F:GO:0015035; P:GO:0006662; P:GO:0045454; P:GO:0055114	N	--NA--	0.599488
RF_01681	peroxisomal biogenesis factor 19	400		C:GO:0043231; C:GO:0044444	N	--NA--	-
RF_01682	---NA---	58			N	--NA--	-
RF_01683	mitochondrial inner membrane	726		C:GO:0061617	N	--NA--	-0.581222
RF_01684	---NA---	937			N	--NA--	0.980104
RF_01685	---NA---	356			N	--NA--	0.723062
RF_01686	---NA---	259			N	--NA--	1.14987
RF_01687	UDP-glucose 4-epimerase	353	EC:5.1.3.2	F:GO:0003978; P:GO:0009225; P:GO:0006012; P:GO:0009117	N	--NA--	-0.528043
RF_01688	Proteophosphoglycan ppg4	658		C:GO:0016020; C:GO:0016021	N	--NA--	0.472527
RF_01689	RING finger domain	1062		F:GO:0046872	N	--NA--	-0.54255
RF_01690	programmed cell death 5	146		F:GO:0003677	N	--NA--	-
RF_01691	haloacid dehalogenase	276		F:GO:0003677; F:GO:0019120; P:GO:0008152; C:GO:0008537; F:GO:0016787	N	--NA--	0.914606
RF_01692	syntaxin 1B 2 3	651		C:GO:0016020	N	--NA--	1.62116
RF_01693	Cytochrome P450	590		F:GO:0016491; F:GO:0046872	N	--NA--	-2.30944
RF_01694	rRNA processing	398		F:GO:0003723; C:GO:0030529; P:GO:0006364; C:GO:0005730	N	--NA--	-
RF_01695	nucleosome remodeling complex ATPase subunit (Snf2h)	1068		F:GO:0046872	N	--NA--	1.669
RF_01696	glycosyltransferase family 4	858		C:GO:0016021; F:GO:0016740	N	GT4	0.591132
RF_01697	poly(rC)-binding 2 3 4	410		F:GO:0003723	N	--NA--	0.338151
RF_01698	F-box domain containing	335			N	--NA--	-
RF_01699	syntaxin	379		C:GO:0043229; F:GO:0035091; C:GO:0044444; P:GO:0009987; C:GO:0043227	N	--NA--	0.739233
RF_01700	GATA-binding factor 6-B	903		C:GO:0005667; F:GO:0003700; F:GO:0008270; P:GO:0006355; F:GO:0043565; P:GO:0006355	N	--NA--	-0.397482
RF_01703	hypothetical protein RHOSPDRAFT_26241	443			N	--NA--	0.467834
RF_01704	longevity assurance s LAG1 LAC1	133		F:GO:0016746; P:GO:0007009; C:GO:0016020; C:GO:0016021; F:GO:0050291; P:GO:0046513; C:GO:0005783; F:GO:0016740	N	--NA--	-
RF_01705	longevity assurance s LAG1 LAC1	231		C:GO:0016021; C:GO:0005783	N	--NA--	-
RF_01706	Macrophage erythroblast attacher isoform 1	485		C:GO:0005634; P:GO:0043161; P:GO:0043066; C:GO:0005829; P:GO:0045721; F:GO:0046983; C:GO:0034657; P:GO:0016567	N	--NA--	0.493746
RF_01707	nucleoporin Pom152	1366		C:GO:0005635; C:GO:0016020	N	--NA--	-0.322705
RF_01708	F0 subunit mitochondrial	85		C:GO:0000276; F:GO:0015078; P:GO:0015986	N	--NA--	0.552429
RF_01709	UPF0047 family	141		C:GO:0005634; C:GO:0005829	N	--NA--	-
RF_01710	Hlh domain containing transcription regulator	767		F:GO:0046983	N	--NA--	0.761159
RF_01711	inorganic pyrophosphatase	104	EC:3.6.1.1	F:GO:0000287; F:GO:0004427; P:GO:0006119; C:GO:0005737	N	--NA--	-0.636804
RF_01713	TBC domain Rab GTPase activator	1538			N	--NA--	-
RF_01714	hypothetical protein RHOSPDRAFT_26241	443			N	--NA--	0.862188
RF_01715	longevity assurance s LAG1 LAC1	382		C:GO:0016020	N	--NA--	-
RF_01716	negative regulation of gluconeogenesis	503		F:GO:0046983; C:GO:0044424	N	--NA--	-
RF_01717	nucleoporin Pom152	1278		C:GO:0005635; C:GO:0016020	Y	--NA--	-
RF_01718	F0 subunit mitochondrial	85		C:GO:0000276; F:GO:0015078; P:GO:0015986	N	--NA--	0.263958
RF_01719	UPF0047 family	141		C:GO:0005634; C:GO:0005829	N	--NA--	-0.612657
RF_01720	Hlh domain containing transcription regulator	731		F:GO:0046983	N	--NA--	0.664657
RF_01721	paired amphipathic helix Sin3a	1539		P:GO:0006355	N	--NA--	-0.306099
RF_01722	RAN guanine nucleotide release factor	720			N	--NA--	-0.840367
RF_01723	Globin domain containing	221		F:GO:0019825; C:GO:0016020; C:GO:0016021; F:GO:0020037	N	--NA--	-0.68957
RF_01724	palmitoyltransferase PFA4	527	EC:2.3.1.225	F:GO:0008270; F:GO:0019706; P:GO:0042967; C:GO:0016021	N	--NA--	-0.321508
RF_01725	hypothetical protein RHTO_05780	415			N	--NA--	-
RF_01726	carboxypeptidase C	417	EC:3.4.21; EC:3.4.16	P:GO:0006508; F:GO:0004185	N	--NA--	0.464222
RF_01727	Thioredoxin 5	68			N	--NA--	1.63421
RF_01728	inorganic pyrophosphatase	577	EC:3.6.1.1	F:GO:0000287; C:GO:0005634; F:GO:0004427; F:GO:0008270; P:GO:0006119; C:GO:0005737; C:GO:0030446; F:GO:0000981; P:GO:0006357	N	--NA--	-0.786096
RF_01729	paired amphipathic helix Sin3a	1064		P:GO:0006355	N	--NA--	-
RF_01730	RAN guanine nucleotide release factor	720			N	--NA--	0.840749
RF_01731	Globin domain containing	221		F:GO:0019825; C:GO:0016020; C:GO:0016021; F:GO:0020037	N	--NA--	0.881347
RF_01732	palmitoyltransferase PFA4	525	EC:2.3.1.225	F:GO:0008270; F:GO:0019706; P:GO:0042967; C:GO:0016021	N	--NA--	-
RF_01733	---NA---	406			N	--NA--	-
RF_01734	carboxypeptidase C	523	EC:3.4.21; EC:3.4.16	P:GO:0006508; F:GO:0004185	Y	--NA--	-
RF_01735	thioredoxin 5	132			N	--NA--	1.60253
RF_01736	Zn(2)-C6 fungal-type transcription factor	498		C:GO:0005634; F:GO:0008270; F:GO:0000981; P:GO:0006357	N	--NA--	0.707749
RF_01737	ARM repeat-containing	1048		P:GO:0006886; F:GO:0008536; C:GO:0005622	N	--NA--	-
RF_01738	hypothetical protein RHOBADRAFT_64719	146			N	--NA--	-
RF_01739	Rds1	443			Y	--NA--	1.34175
RF_01740	calcium channel	228		P:GO:0006810	N	--NA--	-
RF_01741	transthyretin hydroxyisourate hydrolase family	332	EC:3.5.2.17	F:GO:0003677; P:GO:0031124; F:GO:0033971; P:GO:0006144	N	--NA--	0.43443
RF_01742	---NA---	367			N	--NA--	-
RF_01743	---NA---	750			N	--NA--	-
RF_01744	thiopurine S-methyltransferase	235		F:GO:0008757; P:GO:0032259	N	--NA--	0.455526
RF_01745	---NA---	180			N	--NA--	-
RF_01746	---NA---	107			N	--NA--	-
RF_01747	NAD(P)-binding	360		F:GO:0016491; C:GO:0016020; C:GO:0016021; P:GO:0055114	N	--NA--	-
RF_01748	Choline ethanolaminephosphotransferase	496		C:GO:0016021; F:GO:0016780; P:GO:0008654	N	--NA--	0.665002
RF_01749	hypothetical protein RHOBADRAFT_52337	347			N	--NA--	1.90735
RF_01750	DNA-binding 42 kDa	362	EC:3.4.11	P:GO:0006508; F:GO:0004177; C:GO:0044424	N	--NA--	-
RF_01751	phosphoglycerate dehydrogenase	470	EC:1.1.1.95	F:GO:0051287; F:GO:0004617; C:GO:0005829; P:GO:0006564; P:GO:0055114; P:GO:0006544; P:GO:0006566	N	--NA--	-
RF_01752	chaperone for folding within the fungal	210		P:GO:0006486; C:GO:0005783; P:GO:0071840; C:GO:0044425; P:GO:0006458	Y	--NA--	-
RF_01753	CMGC DYRK DYRK2 kinase	2253		F:GO:0005524; F:GO:0004672; P:GO:0006468	N	--NA--	0.515855
RF_01754	Multicopper oxidase (laccase)	372		F:GO:0004601; C:GO:0005739; C:GO:0016020; C:GO:0016021; P:GO:0098869; C:GO:0061617; C:GO:0005743	N	--NA--	-
RF_01755	---NA---	200			N	--NA--	-
RF_01756	---NA---	197			N	--NA--	-
RF_01757	---NA---	71			N	--NA--	-
RF_01758	ARM repeat-containing	1057		P:GO:0006886; F:GO:0008536; C:GO:0005622	N	--NA--	-
RF_01759	Rds1	443			Y	--NA--	1.50772
RF_01760	calcium channel	116		F:GO:0005216; P:GO:0006811; P:GO:0055085; P:GO:0034220; C:GO:0016020; C:GO:0016021; P:GO:0006810	N	--NA--	1.65942
RF_01761	transthyretin hydroxyisourate hydrolase family	291	EC:3.5.2.17	F:GO:0003677; P:GO:0031124; F:GO:0033971; P:GO:0006144	N	--NA--	-
RF_01762	thiopurine S-methyltransferase	235		F:GO:0008757; P:GO:0032259	N	--NA--	1.31126
RF_01763	hypothetical protein RHTO_00014	321			N	--NA--	1.07731
RF_01764	NAD(P)-binding	338		F:GO:0016491; C:GO:0016020; C:GO:0016021; P:GO:0055114	N	--NA--	1.86014
RF_01765	Choline ethanolaminephosphotransferase	496		C:GO:0016021; F:GO:0016780; P:GO:0008654	N	--NA--	0.568961
RF_01766	hypothetical protein RHOBADRAFT_52337	347			N	--NA--	1.9015
RF_01767	DNA-binding 42 kDa	383	EC:3.4.11	C:GO:0005634; F:GO:0003677; P:GO:0006508; C:GO:0005829; F:GO:0004177	N	--NA--	-
RF_01768	phosphoglycerate dehydrogenase	470	EC:1.1.1.95	F:GO:0051287; F:GO:0004617; C:GO:0005829; P:GO:0006564; P:GO:0055114; P:GO:0006544; P:GO:0006566	N	--NA--	-0.256618
RF_01769	glutamine amidotransferase cyclase	404		C:GO:0005737; P:GO:0006541; P:GO:0000105; F:GO:0016763	N	--NA--	-0.900176
RF_01770	dCMP deaminase	528		F:GO:0008270; F:GO:0003824; F:GO:0016787	N	--NA--	-2.06327
RF_01771	chaperone for folding within the fungal	210		P:GO:0006486; C:GO:0005783; P:GO:0071840; C:GO:0044425; P:GO:0006458	Y	--NA--	-
RF_01772	CMGC DYRK DYRK2 kinase	2273	EC:2.7.11	F:GO:0005524; C:GO:0016020; P:GO:0009069; F:GO:0004674; P:GO:0006468	N	--NA--	0.773922
RF_01773	chloroperoxidase	395	1.11.1.10	F:GO:0004601; C:GO:0016020; C:GO:0016021; P:GO:0098869	N	--NA--	-
RF_01774	---NA---	420			Y	--NA--	-
RF_01775	MFS general substrate transporter	109		P:GO:0055085; C:GO:0016021	N	--NA--	-
RF_01776	breast cancer 2 susceptibility	1249		P:GO:0006281; C:GO:0005634; P:GO:0000724; P:GO:0006355; F:GO:0003697	N	--NA--	-
RF_01777	UDP-N-acetylglucosamine pyrophosphorylase	491	EC:2.7.7.23	F:GO:0003977; P:GO:0006040	N	--NA--	-0.918029
RF_01778	glutathione S-transferase	236		C:GO:0005737; F:GO:0016740	N	--NA--	-
RF_01779	MFS general substrate transporter	490		P:GO:0055085; C:GO:0016021	N	--NA--	1.70778
RF_01780	vesicle transport through interaction with t-SNAREs 1	234		P:GO:0016192; C:GO:0043231; C:GO:0016021; C:GO:0044444; P:GO:0006886	N	--NA--	-
RF_01781	chromatin SPT2 family	453			N	--NA--	-
RF_01782	Pre-mRNA-splicing ATP-dependent RNA helicase PRP28	159	EC:3.6.1.3; EC:3.6.1.15	F:GO:0003676; P:GO:0000375; F:GO:0005524; C:GO:0071013; C:GO:0005682; P:GO:0010501; F:GO:0004004	N	--NA--	-
RF_01783	breast cancer 2 susceptibility	1308		P:GO:0006281; C:GO:0005634; P:GO:0000724; P:GO:0006355; F:GO:0003697	N	--NA--	-1.09276
RF_01784	Proteophosphoglycan ppg4	438			N	--NA--	-0.96637
RF_01785	UDP-N-acetylglucosamine diphosphorylase	299		P:GO:0008152; F:GO:0070569	N	--NA--	-0.695872
RF_01786	glutathione S-transferase	236		C:GO:0005737; F:GO:0016740	N	--NA--	0.300157
RF_01787	major facilitator superfamily	458		P:GO:0055085; C:GO:0016021	N	--NA--	1.72937
RF_01788	vesicle transport through interaction with t-SNAREs 1	234		P:GO:0016192; C:GO:0043231; C:GO:0016021; C:GO:0044444; P:GO:0006886	N	--NA--	0.646381
RF_01789	chromatin SPT2 family	454			N	--NA--	-
RF_01790	Sip1 TFIP11 interacting	1062		F:GO:0003676; C:GO:0043229	N	--NA--	0.483093
RF_01791	Proteophosphoglycan ppg4	404			N	--NA--	-
RF_01792	ABC transporter	1105	EC:3.6.1.3; EC:3.6.1.15	F:GO:0016887; F:GO:0005524; C:GO:0016021	Y	--NA--	0.284151
RF_01793	NAD(P)-binding	334		F:GO:0016491; C:GO:0016020; C:GO:0016021; P:GO:0055114	N	--NA--	-
RF_01794	NAD(P)-binding	337		F:GO:0016491; P:GO:0055114	N	--NA--	-0.696367
RF_01795	zinc C2H2-type domain containing	195		F:GO:0046872	N	--NA--	-
RF_01796	CAMKK ELM kinase	1071		F:GO:0000166; P:GO:0050794; F:GO:0004672; C:GO:0044444; P:GO:0006468; P:GO:0048518	N	--NA--	-
RF_01797	NAD(P)-binding	334		F:GO:0016491; C:GO:0016020; C:GO:0016021; P:GO:0055114	N	--NA--	-
RF_01798	NAD(P)-binding	337		F:GO:0016491; P:GO:0055114	N	--NA--	-0.626721
RF_01799	zinc C2H2-type domain containing	179		F:GO:0046872	N	--NA--	0.495703
RF_01800	related to zinc finger	229		F:GO:0046872	N	--NA--	-
RF_01801	related to ATP20-subunit G of mitochondrial F1F0-ATP Synthase	151		C:GO:0000276; F:GO:0015078; P:GO:0015986	N	--NA--	-
RF_01802	related to zinc finger	229		F:GO:0046872	N	--NA--	-
RF_01803	related to ATP20-subunit G of mitochondrial F1F0-ATP Synthase	155		C:GO:0000276; F:GO:0015078; P:GO:0015986	N	--NA--	-0.292502
RF_01804	L-mandelate dehydrogenase	546	EC:1.1.2.3; EC:1.1.99.31	C:GO:0005758; P:GO:0006118; F:GO:0010181; F:GO:0046872; C:GO:0016021; F:GO:0033720; F:GO:0004460; P:GO:0019596; P:GO:0055114; P:GO:0006090; C:GO:0070469; F:GO:0020037	N	--NA--	0.570351
RF_01805	Clavaminate synthase	368		F:GO:0016491; F:GO:0046872; P:GO:0055114	N	--NA--	-
RF_01806	RNA-binding 25	710		F:GO:0003676	N	--NA--	-
RF_01807	Clavaminate synthase	305		F:GO:0016491; F:GO:0046872; P:GO:0055114	N	--NA--	-
RF_01808	RNA-binding 25	711		F:GO:0003676	N	--NA--	-
RF_01809	---NA---	66			N	--NA--	-
RF_01810	splicing factor 45	742		F:GO:0097159; F:GO:1901363	N	--NA--	-
RF_01811	E3 ubiquitin- ligase RNF216	768		F:GO:0046872; F:GO:0016874	N	--NA--	-
RF_01812	hypothetical protein RHOSPDRAFT_34260	533			N	--NA--	-
RF_01813	Antifreeze glycopeptide AFGP poly	313			Y	--NA--	-
RF_01814	N-terminal nucleophile aminohydrolase	312	EC:3.4.25	C:GO:0005635; P:GO:0043161; C:GO:0005829; F:GO:0004298; C:GO:0019774; P:GO:0010499; P:GO:0080129	N	--NA--	0.314326
RF_01815	Clavaminate synthase	368		F:GO:0016491; F:GO:0046872; P:GO:0055114	N	--NA--	0.934715
RF_01816	zinc MYND-type	273			N	--NA--	-
RF_01817	hypothetical protein M413DRAFT_14518	1876			Y	--NA--	-
RF_01818	---NA---	84			N	--NA--	-
RF_01819	zinc MYND-type domain containing	154		F:GO:0046872	N	--NA--	-
RF_01820	zinc MYND-type domain containing	247		F:GO:0046872	N	--NA--	-
RF_01821	---NA---	214			N	--NA--	-
RF_01822	ribosomal L9 family	229		F:GO:0003735; C:GO:0005739; C:GO:0005840; C:GO:0005622; P:GO:0006412	N	--NA--	-
RF_01823	dCMP deaminase	94	EC:3.5.4.12	C:GO:0005634; F:GO:0008270; P:GO:0006206; C:GO:0005829; P:GO:0006231; F:GO:0004132; P:GO:0006226	N	--NA--	-
RF_01824	START-like domain containing	274			N	--NA--	0.507119
RF_01825	related to SSO1-syntaxin-related	372		P:GO:0016192; P:GO:0097359; C:GO:0016021; P:GO:0006486; C:GO:0044464; F:GO:0003980	N	--NA--	-
RF_01826	vacuolar membrane	2708		P:GO:0009987	N	--NA--	-
RF_01827	alanyl aminopeptidase	914		F:GO:0070011	N	--NA--	-
RF_01828	WD40 repeat	403		P:GO:0090029; C:GO:0005834; C:GO:0005829; P:GO:0045744	N	--NA--	-
RF_01829	lupus La	573		F:GO:0000166; F:GO:0003676; C:GO:0005634; P:GO:0008033	N	--NA--	-
RF_01830	---NA---	478			N	--NA--	-
RF_01831	ARM repeat-containing	1065		P:GO:0006886; F:GO:0008536; C:GO:0005622	N	--NA--	-0.899858
RF_01832	zinc MYND-type	247		F:GO:0046872	N	--NA--	-
RF_01833	something about complex subunit 4	787		P:GO:0016573	N	--NA--	0.450291
RF_01835	Short-chain dehydrogenase	302		F:GO:0016491; P:GO:0055114	N	--NA--	3.3214
RF_01836	hypothetical protein RHTO_00458	237		C:GO:0016020; C:GO:0016021	Y	--NA--	0.488964
RF_01837	glycosyltransferase family 2	1104	EC:3.6.1.15	C:GO:0016459; F:GO:0003677; F:GO:0003743; F:GO:0005524; F:GO:0016758; C:GO:0016021; C:GO:0005840; P:GO:0006446; F:GO:0003774	N	GT2_Chitin_synth_2	0.470634
RF_01838	RNA-binding domain-containing	418		F:GO:0000166; F:GO:0003676	N	--NA--	-
RF_01839	NADH dehydrogenase (ubiquinone) 1 beta subcomplex 8	95	EC:1.6.99.5; EC:1.6.99.3; EC:1.6.5.3	P:GO:0006814; P:GO:0015992; P:GO:0006120; C:GO:0005739; F:GO:0008137; P:GO:0006744	N	--NA--	-
RF_01840	zinc C2H2-type domain containing	250		F:GO:0003676; F:GO:0046872	N	--NA--	0.88848
RF_01841	glycosyltransferase family 2	1974	EC:3.6.1.15	C:GO:0016459; F:GO:0003677; F:GO:0003743; F:GO:0005524; F:GO:0016758; C:GO:0016021; C:GO:0005840; P:GO:0006446; F:GO:0003774	N	GT2_Chitin_synth_2	-
RF_01842	Pre-mRNA-splicing factor CWC2	366		F:GO:0000166; F:GO:0003676; F:GO:0046872	N	--NA--	-
RF_01843	NADH dehydrogenase (ubiquinone) 1 beta subcomplex 8	173	EC:1.6.99.3	P:GO:0006118; F:GO:0003954	N	--NA--	0.438128
RF_01844	RNA-binding domain-containing	423		F:GO:0000166; F:GO:0003676	N	--NA--	-
RF_01845	Dolichol kinase	697		C:GO:0016020	N	--NA--	-
RF_01846	Dolichol kinase	350		C:GO:0016020; C:GO:0016021; P:GO:0016310; F:GO:0016301	N	--NA--	-
RF_01847	Zn(2)-C6 transcription factor	1087		F:GO:0003677; C:GO:0005634; F:GO:0008270; P:GO:0006351; F:GO:0046872; C:GO:0016020; C:GO:0016021; P:GO:0006355; F:GO:0000981; P:GO:0006357	N	--NA--	-0.525593
RF_01848	Diphthamide biosynthesis 1	209			Y	--NA--	-4.92423
RF_01849	acyl- dehydrogenase	533	EC:1.3.99.3	F:GO:0003995; P:GO:0033539; P:GO:0006118; F:GO:0000062; F:GO:0046872; F:GO:0050660; F:GO:0009055; F:GO:0052890; P:GO:0055088; C:GO:0016020; F:GO:0020037	N	--NA--	-
RF_01850	---NA---	319			N	--NA--	-
RF_01851	F-box cyclin-like domain containing	496			N	--NA--	-
RF_01852	ankyrin	189		C:GO:0005737	N	--NA--	-
RF_01853	---NA---	149			N	--NA--	-
RF_01854	Phosphoribosylformimino-5-aminoimidazole carboxamide ribotide isomerase	258	EC:5.3.1.16	C:GO:0005634; C:GO:0005829; F:GO:0003949; P:GO:0000105	N	--NA--	-1.07932
RF_01855	Dolichol kinase	1070		C:GO:0016020; C:GO:0016021; P:GO:0016310; F:GO:0016301	N	--NA--	-
RF_01856	Zn(2)-C6 transcription factor	1087		F:GO:0003677; C:GO:0005634; F:GO:0008270; P:GO:0006351; F:GO:0046872; C:GO:0016020; C:GO:0016021; P:GO:0006355; F:GO:0000981; P:GO:0006357	N	--NA--	-
RF_01857	Diphthamide biosynthesis 1	210			Y	--NA--	-
RF_01858	acyl- dehydrogenase	533	EC:1.3.99.3	F:GO:0003995; P:GO:0033539; P:GO:0006118; F:GO:0000062; F:GO:0046872; F:GO:0050660; F:GO:0009055; F:GO:0052890; P:GO:0055088; C:GO:0016020; F:GO:0020037	N	--NA--	-
RF_01859	---NA---	328			N	--NA--	-
RF_01860	NADH dehydrogenase	641		F:GO:0016491; C:GO:0016021; P:GO:0055114	N	--NA--	-0.561149
RF_01861	ankyrin repeat-containing	246		C:GO:0044424	N	--NA--	-
RF_01862	---NA---	415			N	--NA--	0.392656
RF_01863	---NA---	310			N	--NA--	0.581095
RF_01864	hypothetical protein A0H81_13774	123			N	--NA--	1.64879
RF_01865	hypothetical protein RHOSPDRAFT_25391	456			N	--NA--	1.15079
RF_01866	hypothetical protein RHOBADRAFT_42968	220		P:GO:0055114; F:GO:0004497	N	--NA--	-
RF_01867	golgi apyrase	959	EC:3.6.1.15; EC:3.6.1.6	P:GO:0009261; C:GO:0016020; F:GO:0017110; F:GO:0017111; C:GO:0005794; P:GO:0042454; P:GO:0009191	N	--NA--	2.6296
RF_01868	DNase I	506		F:GO:0003824; F:GO:0005488	N	--NA--	-
RF_01869	BTB POZ domain containing	201			N	--NA--	-2.55004
RF_01870	ribosomal L27	168		F:GO:0003735; P:GO:0042254; C:GO:0005762; P:GO:0006412	N	--NA--	-
RF_01871	pre-mRNA-splicing factor 38A	325		C:GO:0005634; C:GO:0005829	N	--NA--	-
RF_01872	hypothetical protein RHTO_00232	301		C:GO:0016020; C:GO:0016021	N	--NA--	-
RF_01873	BTB POZ domain containing	266			N	--NA--	-
RF_01874	DNA lyase	465		F:GO:0016788; P:GO:0090304	N	--NA--	2.35792
RF_01875	glycoside hydrolase family 37	779	EC:3.2.1.28	F:GO:0005509; P:GO:1903134; C:GO:0005829; P:GO:0005982; F:GO:0004555; P:GO:0005985	N	GH37	0.621399
RF_01876	glutathione peroxidase	168	EC:1.11.1.9; EC:1.11.1.7	P:GO:0006979; F:GO:0004602; P:GO:0006749; P:GO:0006804; P:GO:0098869; P:GO:0055114	N	--NA--	-
RF_01877	oxoglutarate iron-dependent oxygenase	422		F:GO:0051213; P:GO:0006281; F:GO:0016491; P:GO:0055114	N	--NA--	-0.741558
RF_01878	Serine arginine repetitive matrix 2	289			N	--NA--	-1.41101
RF_01879	BTB POZ domain containing	272			N	--NA--	-
RF_01880	ATP-dependent protease La	112	EC:3.4.21; EC:3.6.1.3; EC:3.6.1.15	P:GO:0070407; F:GO:0004252; P:GO:0090296; F:GO:0043565; F:GO:0004176; P:GO:0007005; P:GO:0006510; F:GO:0003697; F:GO:0005524; F:GO:0070361; P:GO:0006515; C:GO:0005759; P:GO:0051131; P:GO:0034599	N	--NA--	-
RF_01881	ATP-dependent protease La	1094	EC:3.6.1.3; EC:3.6.1.15	F:GO:0000166; F:GO:0016887; F:GO:0070011; P:GO:0051603	N	--NA--	-0.309634
RF_01882	---NA---	515			N	--NA--	-1.42565
RF_01883	calnexin	258		F:GO:0005509; C:GO:0016021; C:GO:0005783; F:GO:0051082; P:GO:0006457	N	--NA--	-
RF_01884	calnexin	587		F:GO:0005509; C:GO:0016020; C:GO:0005783; F:GO:0051082; P:GO:0006457	Y	--NA--	-
RF_01885	N-terminal domain	295		C:GO:0043231; C:GO:0044444; F:GO:0052856	N	--NA--	0.711314
RF_01886	---NA---	401			N	--NA--	-
RF_01887	amino acid permease	569		P:GO:0055085; C:GO:0016020; P:GO:0006865	N	--NA--	-
RF_01888	ribosomal S21	229		F:GO:0003735; P:GO:0042254; C:GO:0005840; P:GO:0006412	N	--NA--	-
RF_01889	prefoldin subunit 1	84		C:GO:0005634; C:GO:0016272; C:GO:0005829; F:GO:0051082; P:GO:0006457	N	--NA--	-
RF_01890	AGC YANK kinase	492	EC:2.7.11	F:GO:0005524; P:GO:0009069; F:GO:0004674; P:GO:0018105; C:GO:0005622; P:GO:0035556	N	--NA--	-
RF_01891	hypothetical protein RHTO_00466	174			N	--NA--	-
RF_01892	BRCT domain containing	1138			N	--NA--	0.718774
RF_01893	Origin recognition subunit 5	441		C:GO:0005634; C:GO:0044427	N	--NA--	-0.792923
RF_01894	acid protease	229		F:GO:0016787	N	--NA--	-
RF_01895	aspartic-type endopeptidase	211		F:GO:0016787	Y	--NA--	-0.406805
RF_01896	Antifreeze glycopeptide AFGP poly	287			Y	--NA--	-1.24468
RF_01897	60kDa lysophospholipase	651	EC:3.5.1.1	P:GO:0006528; P:GO:0006531; F:GO:0004067; P:GO:0006522	N	--NA--	0.311629
RF_01898	nitrogen assimilation transcription factor	975		F:GO:0046872; P:GO:0006355	N	--NA--	-0.516596
RF_01899	DNA repair Nse1	423		C:GO:0043229; P:GO:0006281	N	--NA--	-2.71027
RF_01900	hypothetical protein RHTO_00495	482			N	--NA--	-
RF_01901	6-phosphofructokinase	865	EC:2.7.1.11	P:GO:0006094; P:GO:0006098; P:GO:0006002; P:GO:0006013; P:GO:0061615; P:GO:0006000; P:GO:0006012; F:GO:0003872; F:GO:0005524; C:GO:0005945; F:GO:0070095; F:GO:0046872; P:GO:0030388	N	--NA--	-
RF_01902	nucleotide-diphospho-sugar transferase	747		F:GO:0003743; C:GO:0005840; P:GO:0006446	N	--NA--	-0.323458
RF_01903	prefoldin subunit 1	292		C:GO:0005634; C:GO:0016272; C:GO:0005829; F:GO:0051082; P:GO:0006457	N	--NA--	-0.43178
RF_01904	IBR finger domain containing	444		F:GO:0004842; F:GO:0008270; F:GO:0046872; P:GO:0016567	N	--NA--	0.504832
RF_01905	AGC YANK kinase	493	EC:2.7.11	F:GO:0005524; P:GO:0009069; F:GO:0004674; P:GO:0018105; C:GO:0005622; P:GO:0035556	N	--NA--	-
RF_01906	hypothetical protein RHTO_00466	174			N	--NA--	-1.95209
RF_01907	BRCT domain containing	1171			N	--NA--	0.717338
RF_01908	hypothetical protein RHTO_00503	242			N	--NA--	1.159
RF_01909	origin recognition complex subunit 5	130		C:GO:0000808; C:GO:0005634; F:GO:0097159; F:GO:1901363; P:GO:0006260	N	--NA--	-
RF_01910	IBR finger domain containing	441		F:GO:0004842; F:GO:0008270; F:GO:0046872; P:GO:0016567	N	--NA--	-
RF_01911	acid protease	198		F:GO:0008233	N	--NA--	-
RF_01912	aspartic-type endopeptidase	210		F:GO:0016787	Y	--NA--	-0.724837
RF_01913	Antifreeze glycopeptide AFGP poly	323			Y	--NA--	-0.786103
RF_01914	60kDa lysophospholipase	658	EC:3.5.1.1	P:GO:0006528; P:GO:0006531; F:GO:0004067; P:GO:0006522	N	--NA--	0.933772
RF_01915	nitrogen assimilation transcription factor	977		F:GO:0046872; P:GO:0006355	N	--NA--	-0.389961
RF_01916	DNA repair Nse1	424		C:GO:0044424; P:GO:0009987	N	--NA--	-1.18661
RF_01917	hypothetical protein RHTO_00495	465			N	--NA--	-0.814898
RF_01918	6-phosphofructokinase	809	EC:2.7.1.11	F:GO:0005524; P:GO:0006094; C:GO:0005945; F:GO:0046872; P:GO:0006098; P:GO:0006002; P:GO:0006013; P:GO:0061615; P:GO:0006000; P:GO:0006012; F:GO:0003872	N	--NA--	-
RF_01919	Transmembrane protein	95		C:GO:0016020	N	--NA--	-
RF_01920	nucleotide-diphospho-sugar transferase	743		F:GO:0003743; C:GO:0005840; P:GO:0006446	N	--NA--	-0.453206
RF_01921	golgi apyrase	582		C:GO:0016021; F:GO:0016787	N	--NA--	-
RF_01922	RNAPII degradation factor Def1	1056			N	--NA--	-
RF_01923	Thioredoxin	291		C:GO:0005623; P:GO:0006118; F:GO:0015035; P:GO:0006662; P:GO:0045454; P:GO:0055114	N	--NA--	1.1031
RF_01924	---NA---	124			N	--NA--	1.64262
RF_01925	DUF202 domain	167		P:GO:0008150; F:GO:0015078; C:GO:0016020; C:GO:0016021; C:GO:0005575; F:GO:0003674; P:GO:0015986	N	--NA--	-
RF_01926	probable CDC31-spindle pole body centrin	185		F:GO:0005509	N	--NA--	-2.21669
RF_01927	DASH complex subunit ASK1	787		C:GO:0043232; C:GO:0044446	N	--NA--	-1.93631
RF_01928	Glutathione S-transferase	267		F:GO:0016740	N	--NA--	-0.99251
RF_01929	ring-opening amidohydrolase	349		F:GO:0016787	N	--NA--	-
RF_01930	AP endonuclease 2	304		P:GO:0090305; P:GO:0006281; F:GO:0003677; F:GO:0008270; F:GO:0003723; F:GO:0046872; F:GO:0004519; F:GO:0004518; F:GO:0016829; F:GO:0003906; P:GO:0006974; C:GO:0005622	N	--NA--	-
RF_01931	Phosphoribosylformimino-5-aminoimidazole carboxamide ribotide isomerase	260	EC:5.3.1.16	C:GO:0005634; C:GO:0005829; F:GO:0003949; P:GO:0000105	N	--NA--	-
RF_01932	probable Chromatin assembly factor 1 subunit c	447		C:GO:0005634; F:GO:0016740	N	--NA--	-0.768372
RF_01933	hypothetical protein RHOBADRAFT_42968	220		P:GO:0055114; F:GO:0004497	N	--NA--	-
RF_01934	golgi apyrase	959	EC:3.6.1.15; EC:3.6.1.6	P:GO:0009261; C:GO:0016020; F:GO:0017110; F:GO:0017111; C:GO:0005794; P:GO:0042454; P:GO:0009191	N	--NA--	2.912
RF_01935	DNase I	531		P:GO:0090305; P:GO:0006281; F:GO:0003677; F:GO:0008270; F:GO:0003723; F:GO:0046872; F:GO:0004519; F:GO:0004518; F:GO:0016829; F:GO:0003906; P:GO:0006974; C:GO:0005622	N	--NA--	-
RF_01936	BTB POZ domain containing	208			N	--NA--	-
RF_01937	ribosomal L27	194		F:GO:0003735; C:GO:0005739; P:GO:0042254; C:GO:0005840; P:GO:0006412	N	--NA--	-0.317564
RF_01938	pre-mRNA-splicing factor 38A	327		C:GO:0005634; C:GO:0005829	N	--NA--	-0.467869
RF_01939	hypothetical protein RHTO_00232	363		C:GO:0016020; C:GO:0016021	N	--NA--	-
RF_01940	BTB POZ domain containing	192			N	--NA--	-
RF_01941	DNA lyase	458		F:GO:0016788; P:GO:0090304	N	--NA--	1.29078
RF_01942	glycoside hydrolase family 37	795	EC:3.2.1.28	F:GO:0005509; P:GO:1903134; C:GO:0005829; P:GO:0005982; F:GO:0004555; P:GO:0005985	N	GH37	0.816808
RF_01943	glutathione peroxidase	168	EC:1.11.1.9; EC:1.11.1.7	P:GO:0006979; F:GO:0004602; P:GO:0006749; P:GO:0006804; P:GO:0098869; P:GO:0055114	N	--NA--	-
RF_01944	oxoglutarate iron-dependent oxygenase	422		F:GO:0016491; P:GO:0008152	N	--NA--	-
RF_01945	BTB POZ domain containing	274			N	--NA--	-1.2155
RF_01946	BTB POZ domain containing	276			N	--NA--	-
RF_01947	ATP-dependent protease La	1721	EC:3.4.21; EC:3.6.1.3; EC:3.6.1.15	F:GO:0005524; P:GO:0070407; P:GO:0006515; C:GO:0005759; P:GO:0051131; F:GO:0004252; P:GO:0090296; P:GO:0034599; F:GO:0043565; F:GO:0004176; P:GO:0006510	N	--NA--	-
RF_01948	---NA---	431			N	--NA--	-2.31255
RF_01949	N-terminal domain	296		C:GO:0043231; C:GO:0044444; F:GO:0052856	N	--NA--	0.425815
RF_01950	calnexin	563		F:GO:0005509; C:GO:0016020; C:GO:0005783; F:GO:0051082; P:GO:0006457	Y	--NA--	-0.643016
RF_01951	amino acid permease	548		P:GO:0006810	N	--NA--	-
RF_01952	ribosomal S21	233		F:GO:0003735; P:GO:0042254; C:GO:0005840; P:GO:0006412	N	--NA--	-
RF_01953	derlin-2 3	259		C:GO:0005789; C:GO:0016021	N	--NA--	-
RF_01954	HAT1-interacting factor 1	455		P:GO:0051276	N	--NA--	-1.52055
RF_01955	Proteophosphoglycan ppg4	354			N	--NA--	-
RF_01956	PLP-dependent transferase	354		C:GO:0016020; F:GO:0016740	N	--NA--	-0.911577
RF_01957	Proteophosphoglycan ppg4	460			N	--NA--	-
RF_01958	glycosyltransferase family 39	1004	EC:2.4.1.109	C:GO:0016021; P:GO:0035269; C:GO:0000136; F:GO:0004169	N	GT39	0.352315
RF_01959	zinc ZPR1-type	485		F:GO:0008270; C:GO:0005829; P:GO:0050896	N	--NA--	-
RF_01960	Proteophosphoglycan ppg4	462			N	--NA--	-
RF_01961	---NA---	102			N	--NA--	1.52383
RF_01962	WD repeat-containing 5	891			N	--NA--	0.911572
RF_01963	peptidyl-prolyl cis-trans isomerase-like 2	570		F:GO:0004842; F:GO:0016853; P:GO:0016567	N	--NA--	-
RF_01964	amino acid permease	535		C:GO:0032153; C:GO:0051286; C:GO:0016021; C:GO:0005794; F:GO:0015171; P:GO:0003333	N	--NA--	-
RF_01965	cytochrome P450 oxidoreductase	426		F:GO:0016491; P:GO:0008152; F:GO:0005488	N	--NA--	-
RF_01966	vacuolar amino acid transporter 5	448		F:GO:0015179; P:GO:0034490; P:GO:1902475; P:GO:0015809; P:GO:0051938; P:GO:0061461; P:GO:0098655; C:GO:0016021; F:GO:0015181; P:GO:0006995	N	--NA--	-
RF_01967	hypothetical protein RHOBADRAFT_44934	395		C:GO:0016020	Y	--NA--	-3.71589
RF_01968	ethanolamine utilization	132			N	--NA--	-2.71637
RF_01969	peptidyl-prolyl cis-trans isomerase B	848	EC:5.2.1.8	C:GO:0005788; F:GO:0003755; C:GO:0016021; F:GO:0042277; P:GO:0000413; P:GO:0006457	N	--NA--	-0.513205
RF_01970	ARM repeat-containing	1095		C:GO:0031965; P:GO:0006606; C:GO:0005829; C:GO:0034399; F:GO:0008536	N	--NA--	-1.16307
RF_01971	amt family ammonium transporter	486		P:GO:0006810	N	--NA--	-1.36617
RF_01972	Leo1-domain-containing	576		P:GO:0016570; C:GO:0016593; P:GO:0006368	N	--NA--	-
RF_01973	Armadillo-type fold domain containing	442			N	--NA--	-0.692594
RF_01974	hypothetical protein RHTO_02133	338			N	--NA--	1.95879
RF_01975	hypothetical protein MVLG_06633	62			N	--NA--	0.854673
RF_01976	hypothetical protein RHTO_02131	410			N	--NA--	0.4036
RF_01977	of heat shock family	545			N	--NA--	-0.564757
RF_01978	NADH-ubiquinone oxidoreductase	109		C:GO:0016021	N	--NA--	-
RF_01979	RIO kinase 2	547	EC:2.7.11	F:GO:0005524; P:GO:0009069; F:GO:0004674; P:GO:0006468	N	--NA--	-0.881897
RF_01980	hypothetical protein RHTO_05181	209			Y	--NA--	-2.36145
RF_01981	DNA mismatch repair	1127		C:GO:0005634; F:GO:0005524; C:GO:0032300; P:GO:0006298; F:GO:0030983; P:GO:0006996	N	--NA--	-
RF_01982	C-3 sterol dehydrogenase (C-4 sterol decarboxylase)	434	EC:1.1.1.145	F:GO:0003854; P:GO:0008209; P:GO:0008210; P:GO:0055114; P:GO:0006694; P:GO:0008207; F:GO:0016853	N	--NA--	-
RF_01983	soh1 family	205		P:GO:0090304; P:GO:0044260; C:GO:0016592; F:GO:0001104; P:GO:0006357	N	--NA--	-
RF_01984	---NA---	475			N	--NA--	-
RF_01985	---NA---	342			N	--NA--	0.800169
RF_01986	---NA---	365			N	--NA--	-
RF_01987	Hhf2p	84		P:GO:0034729; F:GO:0003677; P:GO:0043935; P:GO:0061587; F:GO:0042393; F:GO:0046982; C:GO:0000788; P:GO:0006352; C:GO:0031298; P:GO:0006334	N	--NA--	-
RF_01988	PYUK71,03c OS=Schizosaccharomyces pombe (strain 972 ATCC 24843) GN= PE=1 SV=1	1560		C:GO:0016021	N	--NA--	0.264257
RF_01989	---NA---	358			N	--NA--	-
RF_01990	related to amino acid transport	746		P:GO:0006812; C:GO:0016020; P:GO:0006865	N	--NA--	-
RF_01991	double-strand break repair MRE11	749		F:GO:0008408; P:GO:0090305; P:GO:0051321; P:GO:0000729; F:GO:0042162; F:GO:0004519; P:GO:0000724; F:GO:0030145; C:GO:0030870; P:GO:0031573	N	--NA--	0.666925
RF_01992	MFS sugar transporter	630		F:GO:0022891; P:GO:0055085; C:GO:0016021; P:GO:0008643	N	--NA--	-
RF_01993	threonine aldolase	397	EC:4.1.2.5	C:GO:0005829; P:GO:0006545; P:GO:0006567; F:GO:0008732	N	--NA--	-0.717437
RF_01994	translation elongation factor Tu	460	EC:3.6.1.15	F:GO:0005525; P:GO:0006448; F:GO:0003746; F:GO:0003924; C:GO:0005840	N	--NA--	-
RF_01995	RNA-binding domain-containing	169		F:GO:0000166; C:GO:0005634; F:GO:0003723; C:GO:0005737; P:GO:0006396	N	--NA--	-
RF_01996	arginase	323	EC:3.5.3.1	P:GO:0006527; F:GO:0046872; P:GO:0007165; P:GO:0006560; F:GO:0004053	N	--NA--	-
RF_01997	rab guanyl-nucleotide exchange factor	1119		P:GO:0016192; P:GO:0097576; P:GO:0006886; C:GO:0005622; C:GO:0030897	N	--NA--	0.981149
RF_01998	peptidase pyroglutamyl peptidase I	247		F:GO:0016920; P:GO:0006508; C:GO:0005829	N	--NA--	1.25
RF_01999	Rab guanyl-nucleotide exchange factor	179		P:GO:0016192; P:GO:0097576; P:GO:0006886; C:GO:0030897; C:GO:0005622	N	--NA--	-0.674124
RF_02000	DNA-directed RNA polymerase II subunit RPB3	417	EC:2.7.7.6	F:GO:0003677; P:GO:0006206; F:GO:0003899; C:GO:0016591; P:GO:0006366; F:GO:0046983; P:GO:0006144; C:GO:0005730	N	--NA--	1.43042
RF_02001	Proteophosphoglycan ppg4	452			N	--NA--	-
RF_02002	---NA---	253			Y	--NA--	-1.24593
RF_02003	beta-lactamase	371		C:GO:0016020; C:GO:0016021	N	--NA--	-
RF_02004	of carbonic anhydrase family	230			N	--NA--	0.285418
RF_02005	adenine phosphoribosyltransferase	187	EC:2.4.2.7	F:GO:0003999; C:GO:0005737; P:GO:0009116; P:GO:0006168	N	--NA--	-0.4186
RF_02006	Phosphatidylglycerol phosphatidylinositol transfer	189			Y	--NA--	0.604844
RF_02007	ribosome biogenesis Pescadillo	664		P:GO:0000463; F:GO:0043021; C:GO:0005730; P:GO:0000466; C:GO:0005654; C:GO:0030687	N	--NA--	-
RF_02008	capsular associated	722		C:GO:0016021; F:GO:0016740	N	GT69	-
RF_02009	---NA---	503			N	--NA--	1.28447
RF_02010	Proteophosphoglycan ppg4	738			N	--NA--	-0.486006
RF_02011	meiotic recombination DMC1	352	EC:3.6.1.3; EC:3.6.1.15	C:GO:0005634; F:GO:0003677; F:GO:0005524; P:GO:0006281; F:GO:0008094; P:GO:0007131	N	--NA--	-
RF_02012	actin-like ATPase domain-containing	895		C:GO:0044424; P:GO:0009987	N	--NA--	-
RF_02015	phospho phosphatase	734			N	--NA--	0.912361
RF_02016	hypothetical protein RHOBADRAFT_66664	251		C:GO:0016020	N	--NA--	0.466454
RF_02017	hypothetical protein RHOSPDRAFT_34698	564			N	--NA--	-
RF_02018	tRNA (guanine-N(7)-)-methyltransferase subunit TRM82	563		P:GO:0032259	N	--NA--	-
RF_02019	FAD-dependent thiol oxidase	201	EC:1.8.3.2	P:GO:0055114; F:GO:0016972	N	--NA--	-1.22092
RF_02020	Prephenate dehydrogenase	494	EC:1.3.1.12; EC:1.3.1.13	P:GO:0009094; P:GO:0000162; P:GO:0006571; P:GO:0055114; F:GO:0008977; F:GO:0004665	N	--NA--	-
RF_02022	ATP-dependent rna helicase dbp9	649	EC:3.6.1.15	F:GO:0003676; F:GO:0005524; F:GO:0004386	N	--NA--	-
RF_02023	hypothetical protein RHOBADRAFT_54210	562		C:GO:0016020; C:GO:0016021	N	--NA--	1.65016
RF_02024	hypothetical protein RHTO_05131	198			N	--NA--	-
RF_02025	hypothetical protein RHTO_05135	350			Y	--NA--	0.767013
RF_02026	filamentous muscle titin- related	588			N	--NA--	-
RF_02027	thiosulfate sulfurtransferase	366		F:GO:0016740	N	--NA--	-0.67232
RF_02028	ribosomal s7	237		C:GO:0030529; P:GO:0006412	N	--NA--	0.403342
RF_02029	ankyrin domain-containing	144		C:GO:0005634; C:GO:0005667; F:GO:0003712; P:GO:0006355; P:GO:0006357	N	--NA--	0.449168
RF_02030	6-phosphogluconate dehydrogenase C-terminal domain	239		F:GO:0004616; F:GO:0016491; P:GO:0055114; C:GO:0005575	N	--NA--	-
RF_02031	serine threonine kinase,ataxia telangectasia mutated family	3117		P:GO:0044260; F:GO:0016740; P:GO:0006974; P:GO:0044238	N	--NA--	1.91853
RF_02032	ubiquinone biosynthesis hydrox	150		F:GO:0004497	N	--NA--	-
RF_02033	ubiquinone biosynthesis monooxygenase COQ6	191		F:GO:0016705; F:GO:0050660; C:GO:0005739; F:GO:0004497; P:GO:0044710	N	--NA--	-0.799767
RF_02034	argininosuccinate synthase	441	EC:6.3.4.5	F:GO:0005524; P:GO:0006526; P:GO:0006560; P:GO:0006531; F:GO:0004055; P:GO:0006522	N	--NA--	-0.375871
RF_02035	---NA---	499			N	--NA--	-1.89362
RF_02036	argininosuccinate synthase	496	EC:6.3.4.5	F:GO:0005524; P:GO:0006526; P:GO:0006560; P:GO:0006531; F:GO:0004055; P:GO:0006522	N	--NA--	-0.506919
RF_02037	---NA---	425			N	--NA--	-1.01256
RF_02038	Proteophosphoglycan ppg4	551		C:GO:0016021	Y	--NA--	0.865233
RF_02039	hypothetical protein RHOSPDRAFT_35637	559			N	--NA--	-
[truncated: 15,566 more rows]

## Sheet: GO terms (S2.2)
GO term category	GO term	GO term ID	number of sequences
Biological process			5645
	Metabolic process	GO:0008152	4124
	Cellular process	GO:0009987	3927
	Organic sustance metabolic process	GO:0071704	3345
	Cellular metabolic process	GO:0044237	3206
	Primary metabolic process	GO:0044238	3169
	Single-organism process	GO:0044699	2576
	Nitrogen compound metabolic process	GO:0006807	2450
	Macromolecule metabolic process	GO:0043170	2313
	Cellular macromolecule metabolic process	GO:0044260	2126
	Cellular nitrogen compound metabolic process	GO:0034641	2093
	Organic cyclic compound metabolic process	GO:1901360	1824
	Heterocycle metabolic process	GO:0046483	1769
	Single-organism cellular process	GO: 0044763	1764
	Cellular aromatic compound metabolic process	GO:0006725	1748
	Single-organism metabolic process	GO:0044710	1731
	Biosynthetic process	GO:0009058	1673
	Organic substance biosynthetic process	GO:1901576	1618
	Nucleobase-containing compound metabolic process	GO:0006139	1586
	Cellular biosynthetic process	GO:0044249	1585
	Organonitrogen compound metabolic process	GO:1901564	1318
	Localization	GO:0051179	1316
	Establishment of localization	GO:0051234	1248
	Transport	GO:0006810	1237
	Protein metabolic process	GO:0019538	1230
	Nucleic acid metabolic process	GO:0090304	1223
	Gene expression	GO:0010467	1198
	Biological regulation	GO:0065007	1150
	Cellular nitrogen compound biosynthetic process	GO:0044271	1142
	Macromolecule biosynthetic process	GO:0009059	1070
	Small molecule metabolic process	GO:0044281	1068
	Cellilar component organization or biogenesis	GO:0071840	1054
	Cellular macromolecule biosythetic process	GO:0034645	1052
	Cellular protein metabolic process	GO:0044267	1046
	Regulation of biological process	GO:0050789	981
	Regulation of cellular process	GO:0050794	942
	RNA metabolic process	GO:0016070	941
	Phosphorus metabolic process	GO:0006793	853
	Organonitrogen compound biosynthetic process	GO:1901566	835
	Phosphate-containing coumpound	GO:0006796	833
	Organic cyclic compound biosynthetic process	GO:1901362	770
	Heterocycle biosynthetic process	GO:0018130	738
	Oxidation-reduction process	GO:0055114	735
	Cellular component organization	GO:0016043	723
	Organic acid metabolic process	GO:0006082	713
	Oxoacid metabolic process	GO:0043436	712
	Carboxylic acid metabolic process	GO:0019752	705
	Aromatic compound biosynthetic process	GO:0019438	699
	Response to stimulus	GO:0050896	627
	Cellular component biogenesis	GO:0044085	615
	Regulation of metabolic process	GO:0019222	613
	Single-organism biosynthesis process	GO:0044711	601
	Regulation of primary metabolic process	GO:0080090	598
	Regulation of cellular metabolic process	GO:0031323	598
	Regulation of macromolecule metabolic process	GO:0060255	596
	Macromolecule modification	GO:0043412	593
	Nucleobase-containing compound biosynthetic process	GO:0034654	589
	Transmembrane transport	GO:0055085	576
Cellular component			5307
	Cell	GO:0005623	3690
	Cell part	GO:0044464	3654
	Intracellular	GO:0005622	3553
	Intracellular part	GO:0044424	3422
	Organelle	GO:0043226	2607
	Intracellular organelle	GO:0043229	2606
	Membrane	GO:0016020	2505
	Cytoplasm	GO:0005737	2220
	Membrane-bounded organelle	GO:0043227	2113
	Intracellular membrane-bounded organelle	GO:0043231	2074
	Cytoplasmatic part	GO:0044444	1886
	Membrane part	GO:0044425	1617
	Macromolecular complex	GO:0032991	1580
	Organelle part	GO:0044422	1421
	Intracellular organelle part	GO:0044446	1421
	Intrinsic component of membrane	GO:0031224	1385
	Integral component of membrane	GO:0016021	1383
	Nucleus	GO:0005634	1267
	Non-membrane-bounded organelle	GO:0043228	930
	Intracellular non-membrane-bounded organelle	GO:0043232	930
	Protein complex	GO:0043234	786
	Cytosol	GO:0005829	667
	Ribonucleprotein complex	GO:1990904	607
	Intracellular ribonucleoprotein complex	GO:0030529	607
	Nuclear part	GO:0044428	576
Molecular fuction			5954
	Catalytic activity	GO:0003824	4099
	Binding	GO:0005488	3171
	Organic cyclic compound binding	GO:0097159	2171
	Heterocyclic compound binding	GO:1901363	2171
	Ion binding	GO:0043167	1901
	Hydrolase activity	GO:0016787	1494
	Small molecule binding	GO:0036094	1325
	Transferase activity	GO:0016740	1321
	Nucleoside phosphate binding	GO:1901165	1290
	Nucleotide binding	GO:0000166	1290
	Anion binding	GO:0043168	1145
	Nucleic acid binding	GO:0003676	986
	Carbohydrate derivative binding	GO:0097367	923
	Ribonucleotide binding	GO:0032553	913
	Nucleoside binding	GO:0001882	881
	Ribonucleoside binding	GO:0032549	881
	Purine nucleotide binding	GO:0017076	876
	Cation binding	GO:0043169	874
	Purine nucleoside binding	GO:0001883	873
	Purine ribonucleoside binding	GO:0032550	873
	Purine ribonucleotide binding	GO:0032555	873
	Purine ribonucleoside triphosphate binding	GO:0035639	872
	Metal ion binding	GO:0046872	864
	Oxidoreductase activity	GO:0016491	787
	Adenyl nucleotide binding	GO:0030554	720
	Adenyl ribonucleotide binding	GO:0032559	718
	ATP binding	GO:0005524	717

## Sheet: PFAM (S2.3)
SeqName	PFAM	Description	Log2FoldChange	Enzyme for aromatic degradation	Aromatic degradation pathway
RF_00001	PF13650	hypothetical protein PSTG_03726	-
RF_00007	PF00459	3 (2 ),5 -bisphosphate nucleotidase	0.274767
RF_00008	PF10775	F-type H+-transporting ATPase subunit h	-0.295041
RF_00009	PF04568	ATPase inhibitor	-
RF_00011	PF03164	vacuolar fusion MON1	-0.538801
RF_00012	PF10590	pyridoxamine 5 -phosphate oxidase	-1.11469
RF_00012	PF01243	pyridoxamine 5 -phosphate oxidase	-1.11469
RF_00013	PF13911	Thioredoxin AAED1	0.418516
RF_00015	PF03441	deoxyribodipyrimidine photo-lyase	0.967839
RF_00015	PF00875	deoxyribodipyrimidine photo-lyase	0.967839
RF_00017	PF01784	family dinuclear metal center	0.534036
RF_00020	PF05983	Mediator of RNA polymerase II transcription subunit 7	-
RF_00021	PF01553	glycerol-3-phosphate-acyltransferase	1.12867
RF_00023	PF05368	NAD(P)-binding	2.18927
RF_00023	PF13460	NAD(P)-binding	2.18927
RF_00023	PF01073	NAD(P)-binding	2.18927
RF_00023	PF01370	NAD(P)-binding	2.18927
RF_00025	PF04114	GPI-anchor transamidase	0.348979
RF_00026	PF07690	MFS monocarboxylate transporter	-	Major Facilitator Superfamily	Transporter (Stress)
RF_00027	PF07524	Bromodomain transcription factor	-
RF_00028	PF02284	cytochrome c oxidase subunit Va	-0.393047
RF_00033	PF00498	cell cycle arrest in response to pheromone-related	-
RF_00034	PF12825	PX domain-containing	1.08067
RF_00034	PF12828	PX domain-containing	1.08067
RF_00035	PF04387	tyrosine phosphatase	0.350356
RF_00036	PF01157	60S ribosomal L21-A	-
RF_00040	PF05368	-like domain containing	-1.2681
RF_00040	PF13460	-like domain containing	-1.2681
RF_00040	PF01073	-like domain containing	-1.2681
RF_00041	PF04695	peroxisomal membrane anchor	-
RF_00046	PF01179	copper amine oxidase	-1.21659
RF_00046	PF09248	copper amine oxidase	-1.21659
RF_00048	PF06428	of GDPGTP exchange factor Sec2p family	0.880774
RF_00051	PF01479	40S ribosomal S9	-
RF_00051	PF00163	40S ribosomal S9	-
RF_00052	PF01432	mitochondrial intermediate peptidase	-1.00058
RF_00053	PF13945	stress response nst1	-
RF_00057	PF10540	C2 domain	0.334114
RF_00057	PF00168	C2 domain	0.334114
RF_00057	PF05664	C2 domain	0.334114
RF_00062	PF00134	G1 S-specific cyclin PLC1	2.43211
RF_00062	PF08613	G1 S-specific cyclin PLC1	2.43211
RF_00064	PF01937	DUF89 domain	0.238902
RF_00067	PF00171	meiotic sister-chromatid recombination aldehyde dehydrogenase	-1.5124	Vanillin dehydrogenase	vanillin
RF_00074	PF13041	hypothetical protein RHOBADRAFT_56307	-
RF_00074	PF13812	hypothetical protein RHOBADRAFT_56307	-
RF_00074	PF01535	hypothetical protein RHOBADRAFT_56307	-
RF_00083	PF00928	coatomer subunit delta	-0.878495
RF_00087	PF00071	GTP-binding RAB5	0.564028
RF_00087	PF08477	GTP-binding RAB5	0.564028
RF_00087	PF00025	GTP-binding RAB5	0.564028
RF_00087	PF04670	GTP-binding RAB5	0.564028
RF_00088	PF08651	DASH subunit Duo1	-1.69876
RF_00090	PF00069	CAMK CAMKL Kin4 kinase	-0.775954
RF_00090	PF07714	CAMK CAMKL Kin4 kinase	-0.775954
RF_00090	PF02149	CAMK CAMKL Kin4 kinase	-0.775954
RF_00090	PF14531	CAMK CAMKL Kin4 kinase	-0.775954
RF_00091	PF00096	Ste12-like transcription factor	0.294296
RF_00091	PF00096	Ste12-like transcription factor	0.294296
RF_00092	PF00043	glutamate-tRNA ligase	-0.220855	Beta-etherase	B-O-4 ligation aryl ether linkages
RF_00092	PF00749	glutamate-tRNA ligase	-0.220855	Beta-etherase	B-O-4 ligation aryl ether linkages
RF_00092	PF03950	glutamate-tRNA ligase	-0.220855	Beta-etherase	B-O-4 ligation aryl ether linkages
RF_00093	PF01138	exosome complex component RRP41	-
RF_00094	PF01480	zf-CCCH domain	0.838407
RF_00094	PF00642	zf-CCCH domain	0.838407
RF_00095	PF00270	DEAD-domain-containing	0.464594
RF_00095	PF00271	DEAD-domain-containing	0.464594
RF_00095	PF04851	DEAD-domain-containing	0.464594
RF_00098	PF07690	hypothetical protein MVLG_05343	-1.4772	Major Facilitator Superfamily	Transporter (Stress)
RF_00099	PF00667	riboflavin synthase domain	-0.754993
RF_00099	PF00258	riboflavin synthase domain	-0.754993
RF_00099	PF00175	riboflavin synthase domain	-0.754993
RF_00100	PF07969	DUF221 domain containing	-
RF_00100	PF02714	DUF221 domain containing	-
RF_00100	PF14703	DUF221 domain containing	-
RF_00100	PF13967	DUF221 domain containing	-
RF_00100	PF01979	DUF221 domain containing	-
RF_00101	PF00069	RAN kinase	-
RF_00101	PF07714	RAN kinase	-
RF_00102	PF00069	related to serine threonine kinase	-
RF_00102	PF07714	related to serine threonine kinase	-
RF_00107	PF02390	tRNA guanine-N7-methyltransferase	-
RF_00107	PF02390	tRNA guanine-N7-methyltransferase	-
RF_00109	PF01545	cation efflux	-
RF_00110	PF01778	60S ribosomal l28	1.16815
RF_00111	PF01778	60S ribosomal l28	-
RF_00112	PF07774	DUF1620-domain-containing	-
RF_00112	PF13360	DUF1620-domain-containing	-
RF_00113	PF03345	oligosaccharyltransferase complex subunit beta	-0.581575
RF_00114	PF01522	carbohydrate esterase family 4	-1.42584
RF_00117	PF01522	carbohydrate esterase family 4	-2.25221
RF_00118	PF01756	acyl- oxidase	1.49257
RF_00118	PF14749	acyl- oxidase	1.49257
RF_00119	PF16212	aminophospholipid-transporting P-type ATPase	-0.294283
RF_00119	PF16209	aminophospholipid-transporting P-type ATPase	-0.294283
RF_00119	PF00702	aminophospholipid-transporting P-type ATPase	-0.294283
RF_00119	PF00122	aminophospholipid-transporting P-type ATPase	-0.294283
RF_00119	PF13246	aminophospholipid-transporting P-type ATPase	-0.294283
RF_00120	PF00203	probable mitochondrial ribosomal S19	0.372968
RF_00122	PF00076	RNA-binding domain-containing	-
RF_00124	PF01184	transcriptional activator of ethanol catabolism	4.52502
RF_00125	PF00743	dimethylaniline monooxygenase (N-oxide-forming)	2.49812	FAD binding domain	Stress response
RF_00125	PF13738	dimethylaniline monooxygenase (N-oxide-forming)	2.49812	FAD binding domain	Stress response
RF_00125	PF07992	dimethylaniline monooxygenase (N-oxide-forming)	2.49812	FAD binding domain	Stress response
RF_00125	PF13434	dimethylaniline monooxygenase (N-oxide-forming)	2.49812	FAD binding domain	Stress response
RF_00125	PF01494	dimethylaniline monooxygenase (N-oxide-forming)	2.49812	FAD binding domain	Stress response
RF_00126	PF00282	glutamate decarboxylase	-0.320112
RF_00129	PF00400	WD40 repeat	-0.322318
RF_00129	PF00400	WD40 repeat	-0.322318
RF_00130	PF00176	RAD26-like SNF2 family DNA-dependent ATPase	0.752895
RF_00130	PF00271	RAD26-like SNF2 family DNA-dependent ATPase	0.752895
RF_00130	PF04851	RAD26-like SNF2 family DNA-dependent ATPase	0.752895
RF_00132	PF00156	orotate phosphoribosyltransferase	-0.495537
RF_00134	PF08241	S-adenosyl-L-methionine-dependent methyltransferase	-0.830339
RF_00134	PF13649	S-adenosyl-L-methionine-dependent methyltransferase	-0.830339
RF_00134	PF13847	S-adenosyl-L-methionine-dependent methyltransferase	-0.830339
RF_00135	PF01124	membrane- eicosanoid glutathione metabolism (MAPEG)	1.15772
RF_00136	PF02338	cysteine ase	-
RF_00137	PF03114	bar domain-containing	-
RF_00137	PF14604	bar domain-containing	-
RF_00137	PF00018	bar domain-containing	-
RF_00138	PF01557	related to bifunctional 4-hydroxyphenylacetate degradation enzyme	-0.741672
RF_00139	PF00083	general substrate transporter	0.924044	Major Facilitator Superfamily	Transporter (Stress)
RF_00139	PF07690	general substrate transporter	0.924044	Major Facilitator Superfamily	Transporter (Stress)
RF_00140	PF01207	tRNA-dihydrouridine synthase 4	2.04637
RF_00141	PF04182	B-block binding subunit of TFIIIC family	-
RF_00144	PF01902	Meiotically up-regulated 71	-0.634114
RF_00145	PF00562	DNA-directed RNA polymerase III subunit RPC2	0.477269
RF_00145	PF04563	DNA-directed RNA polymerase III subunit RPC2	0.477269
RF_00145	PF04560	DNA-directed RNA polymerase III subunit RPC2	0.477269
RF_00145	PF04561	DNA-directed RNA polymerase III subunit RPC2	0.477269
RF_00145	PF04566	DNA-directed RNA polymerase III subunit RPC2	0.477269
RF_00145	PF04565	DNA-directed RNA polymerase III subunit RPC2	0.477269
RF_00145	PF04567	DNA-directed RNA polymerase III subunit RPC2	0.477269
RF_00146	PF10356	protein of unknown function DUF2034	-
RF_00146	PF04471	protein of unknown function DUF2034	-
RF_00147	PF00056	malate NAD-dependent	-1.4082
RF_00147	PF02866	malate NAD-dependent	-1.4082
RF_00148	PF00096	---NA---	-
RF_00149	PF04729	histone chaperone ASF1	-1.00374
RF_00150	PF00069	STE STE20 PAKA kinase	0.371576
RF_00150	PF07714	STE STE20 PAKA kinase	0.371576
RF_00150	PF00786	STE STE20 PAKA kinase	0.371576
RF_00150	PF00169	STE STE20 PAKA kinase	0.371576
RF_00150	PF14531	STE STE20 PAKA kinase	0.371576
RF_00151	PF02985	importin subunit beta-1	-0.227689
RF_00151	PF13513	importin subunit beta-1	-0.227689
RF_00152	PF01423	small nuclear ribonucleo	-
RF_00153	PF09769	apolipo O	-
RF_00156	PF01775	60S ribosomal l20	-
RF_00157	PF02076	mating pheromone	-
RF_00158	PF00347	50S small subunit ribosomal L6	-
RF_00159	PF01000	DNA-directed RNA polymerase III subunit C5	-0.31021
RF_00159	PF01193	DNA-directed RNA polymerase III subunit C5	-0.31021
RF_00160	PF03109	molecular chaperone	0.846389
RF_00161	PF03556	defective in Cullin neddylation 1	0.384974
RF_00161	PF14555	defective in Cullin neddylation 1	0.384974
RF_00162	PF00565	nuclease domain	-0.750551
RF_00164	PF00076	RNA-binding domain-containing	-
RF_00164	PF00076	RNA-binding domain-containing	-
RF_00164	PF00076	RNA-binding domain-containing	-
RF_00164	PF00076	RNA-binding domain-containing	-
RF_00165	PF02996	prefoldin subunit 3	0.865382
RF_00166	PF02800	phosphatidylethanolamine N-methyltransferase	-0.816619
RF_00166	PF04191	phosphatidylethanolamine N-methyltransferase	-0.816619
RF_00166	PF04191	phosphatidylethanolamine N-methyltransferase	-0.816619
RF_00166	PF00044	phosphatidylethanolamine N-methyltransferase	-0.816619
RF_00167	PF00494	of squalene phytoene synthase family	0.710022
RF_00168	PF03828	related to caffeine-induced death 1 Cid1	0.394784
RF_00168	PF01909	related to caffeine-induced death 1 Cid1	0.394784
RF_00171	PF03167	DNA glycosylase	-0.809997
RF_00172	PF00067	cytochrome P450	-5.75274	Cytochrome P450	Peroxidase
RF_00173	PF03167	DNA glycosylase	-
RF_00175	PF06870	RNA polymerase I associated A49	-
RF_00176	PF00856	histone-lysine N-methyltransferase SETD2	-0.549485
RF_00176	PF08236	histone-lysine N-methyltransferase SETD2	-0.549485
RF_00176	PF00397	histone-lysine N-methyltransferase SETD2	-0.549485
RF_00177	PF07690	DUF895 domain	-1.93468	Major Facilitator Superfamily	Transporter (Stress)
RF_00177	PF05978	DUF895 domain	-1.93468	Major Facilitator Superfamily	Transporter (Stress)
RF_00178	PF01869	glucokinase regulator family	-
RF_00180	PF01014	urate oxidase	-1.84465
RF_00180	PF01014	urate oxidase	-1.84465
RF_00181	PF00004	related to PEX6-peroxisomal assembly	0.573753
RF_00181	PF00004	related to PEX6-peroxisomal assembly	0.573753
RF_00182	PF01753	hypothetical protein K443DRAFT_172259	0.641149
RF_00184	PF12929	calcium channel subunit Mid1	-0.342039
RF_00185	PF01237	related to KES1-Member of an oxysterol-binding family	0.516183
RF_00186	PF00505	non-histone chromosomal 6	0.231461
RF_00186	PF09011	non-histone chromosomal 6	0.231461
RF_00187	PF01220	3-dehydroquinate dehydratase	-
RF_00189	PF00069	mitogen-activated kinase hog1	0.383787
RF_00189	PF07714	mitogen-activated kinase hog1	0.383787
RF_00191	PF16653	alpha-aminoadipic semialdehyde synthase	0.487845
RF_00191	PF03435	alpha-aminoadipic semialdehyde synthase	0.487845
RF_00191	PF05222	alpha-aminoadipic semialdehyde synthase	0.487845
RF_00192	PF11899	related to Betaine lipid synthase	-1.38619
RF_00192	PF11899	related to Betaine lipid synthase	-1.38619
RF_00192	PF13489	related to Betaine lipid synthase	-1.38619
RF_00192	PF08241	related to Betaine lipid synthase	-1.38619
RF_00192	PF01209	related to Betaine lipid synthase	-1.38619
RF_00194	PF00790	VHS domain containing	-
RF_00195	PF12937	---NA---	-
RF_00196	PF01242	6-pyruvoyl tetrahydrobiopterin synthase	-
RF_00197	PF05971	DUF890 domain	-0.542932
RF_00197	PF05175	DUF890 domain	-0.542932
RF_00199	PF12937	Proteophosphoglycan ppg4	-2.78308
RF_00200	PF00012	actin-like ATPase domain-containing	-1.46958
RF_00200	PF06723	actin-like ATPase domain-containing	-1.46958
RF_00200	PF02782	actin-like ATPase domain-containing	-1.46958
RF_00203	PF13418	Kelch-type beta propeller domain containing	-3.19861
RF_00203	PF13418	Kelch-type beta propeller domain containing	-3.19861
RF_00203	PF13854	Kelch-type beta propeller domain containing	-3.19861
RF_00203	PF13415	Kelch-type beta propeller domain containing	-3.19861
RF_00203	PF13415	Kelch-type beta propeller domain containing	-3.19861
RF_00205	PF10191	component of oligomeric golgi complex 7	-
RF_00205	PF10191	component of oligomeric golgi complex 7	-
RF_00206	PF00270	P-loop containing nucleoside triphosphate hydrolase	-
RF_00206	PF09369	P-loop containing nucleoside triphosphate hydrolase	-
RF_00206	PF00271	P-loop containing nucleoside triphosphate hydrolase	-
RF_00206	PF08839	P-loop containing nucleoside triphosphate hydrolase	-
RF_00206	PF04851	P-loop containing nucleoside triphosphate hydrolase	-
RF_00207	PF10270	Magnesium transporter family	0.575718
RF_00208	PF00617	guanine nucleotide exchange factor LTE1	-0.890118
RF_00208	PF00618	guanine nucleotide exchange factor LTE1	-0.890118
RF_00209	PF10275	cysteine ase	-0.327451
RF_00210	PF04506	oligosaccharide translocation Rft1	-
RF_00210	PF01943	oligosaccharide translocation Rft1	-
RF_00211	PF00649	copper-fist transcription factor	-
RF_00213	PF00106	3-oxoacyl-[acyl-carrier ] reductase	-	NAD depend dehydrogenase	protocatechuate 4,5-cleavage pathway
RF_00213	PF13561	3-oxoacyl-[acyl-carrier ] reductase	-	NAD depend dehydrogenase	protocatechuate 4,5-cleavage pathway
RF_00213	PF13561	3-oxoacyl-[acyl-carrier ] reductase	-	NAD depend dehydrogenase	protocatechuate 4,5-cleavage pathway
RF_00213	PF08659	3-oxoacyl-[acyl-carrier ] reductase	-	NAD depend dehydrogenase	protocatechuate 4,5-cleavage pathway
RF_00215	PF09462	methyl methanesulfonate-sensitivity 22	-0.419958
RF_00217	PF05529	endoplasmic reticulum	1.10541
RF_00219	PF08146	U3 small nucleolar RNA-associated 10	-
RF_00219	PF12397	U3 small nucleolar RNA-associated 10	-
RF_00222	PF01467	choline-phosphate cytidylyltransferase	-
RF_00223	PF01287	eukaryotic translation initiation factor 5A	0.26388
RF_00226	PF09329	zinc Mcm10 -type domain containing	-1.19884
RF_00227	PF05347	NADH dehydrogenase (ubiquinone) 1 alpha subcomplex 6	0.477607
RF_00228	PF02186	Transcription initiation factor IIE subunit beta	0.734501
RF_00229	PF00106	3-oxoacyl-[acyl-carrier ] reductase	1.1672	NAD depend dehydrogenase	protocatechuate 4,5-cleavage pathway
RF_00229	PF13561	3-oxoacyl-[acyl-carrier ] reductase	1.1672	NAD depend dehydrogenase	protocatechuate 4,5-cleavage pathway
RF_00229	PF08659	3-oxoacyl-[acyl-carrier ] reductase	1.1672	NAD depend dehydrogenase	protocatechuate 4,5-cleavage pathway
RF_00232	PF15411	related to CDC24-GTP GDP exchange factor for Cdc42p	-0.406871
RF_00232	PF00621	related to CDC24-GTP GDP exchange factor for Cdc42p	-0.406871
RF_00232	PF06395	related to CDC24-GTP GDP exchange factor for Cdc42p	-0.406871
RF_00232	PF00564	related to CDC24-GTP GDP exchange factor for Cdc42p	-0.406871
RF_00234	PF03635	vacuolar sorting-associated 35	-
RF_00235	PF01253	eukaryotic translation initiation factor SUI1 family	0.263442
RF_00236	PF03635	vacuolar sorting-associated VPS35	-
RF_00238	PF00621	Cytokinesis Don1	-1.68575
RF_00238	PF01363	Cytokinesis Don1	-1.68575
RF_00240	PF10291	Fps Fes Fer CIP4-like and SAFF domain-containing	0.377992
RF_00245	PF02450	hypothetical protein RHOSPDRAFT_26090	-
RF_00246	PF00172	C6 transcription factor (Mut3)	-
RF_00250	PF03850	transcription initiation factor TFIIH subunit 3	0.53766
RF_00258	PF02666	phosphatidylserine decarboxylase	1.06344
RF_00259	PF05653	DUF803-domain-containing	0.966326
RF_00260	PF12906	zinc RING-CH-type	-
RF_00264	PF00085	disulfide isomerase	0.653419
RF_00264	PF00085	disulfide isomerase	0.653419
RF_00264	PF13848	disulfide isomerase	0.653419
RF_00264	PF13848	disulfide isomerase	0.653419
RF_00264	PF01216	disulfide isomerase	0.653419
RF_00266	PF13532	oxoglutarate iron-dependent oxygenase	0.479427
RF_00268	PF01061	multidrug resistance ABC transporter	1.73617	ATP-binding domain of ABC transporters	Transporter (Stress)
RF_00268	PF01061	multidrug resistance ABC transporter	1.73617	ATP-binding domain of ABC transporters	Transporter (Stress)
RF_00268	PF00005	multidrug resistance ABC transporter	1.73617	ATP-binding domain of ABC transporters	Transporter (Stress)
RF_00268	PF00005	multidrug resistance ABC transporter	1.73617	ATP-binding domain of ABC transporters	Transporter (Stress)
RF_00268	PF06422	multidrug resistance ABC transporter	1.73617	ATP-binding domain of ABC transporters	Transporter (Stress)
RF_00268	PF14510	multidrug resistance ABC transporter	1.73617	ATP-binding domain of ABC transporters	Transporter (Stress)
RF_00269	PF04030	D-arabinono-1,4-lactone oxidase	-	FAD binding domain	Stress response
RF_00269	PF04030	D-arabinono-1,4-lactone oxidase	-	FAD binding domain	Stress response
RF_00269	PF01565	D-arabinono-1,4-lactone oxidase	-	FAD binding domain	Stress response
RF_00270	PF00412	cysteine and glycine-rich 3 (cardiac lim )	-
RF_00270	PF00412	cysteine and glycine-rich 3 (cardiac lim )	-
RF_00271	PF10281	Pre-mRNA-splicing factor CEF1	1.31889
RF_00271	PF10281	Pre-mRNA-splicing factor CEF1	1.31889
RF_00271	PF10281	Pre-mRNA-splicing factor CEF1	1.31889
RF_00271	PF10281	Pre-mRNA-splicing factor CEF1	1.31889
RF_00271	PF10281	Pre-mRNA-splicing factor CEF1	1.31889
RF_00273	PF04178	SFT2 domain-containing	1.47864
RF_00274	PF00400	WD40 repeat	0.79795
RF_00275	PF00789	UBX domain	0.536733
RF_00276	PF02602	tetrapyrrole uroporphyrinogen III synthase	-
RF_00277	PF00153	mitochondrial tricarboxylate transporter	-
RF_00277	PF00153	mitochondrial tricarboxylate transporter	-
RF_00277	PF00153	mitochondrial tricarboxylate transporter	-
RF_00278	PF00083	general substrate transporter	-1.08836	Major Facilitator Superfamily	Transporter (Stress)
RF_00278	PF07690	general substrate transporter	-1.08836	Major Facilitator Superfamily	Transporter (Stress)
RF_00279	PF02668	alpha-ketoglutarate-dependent 2,4-dichlorophenoxyacetate dioxygenase	-
RF_00283	PF01937	duf89 domain	-1.45722
RF_00286	PF00176	Proteophosphoglycan 5	0.841325
RF_00286	PF00271	Proteophosphoglycan 5	0.841325
RF_00286	PF13920	Proteophosphoglycan 5	0.841325
RF_00286	PF00097	Proteophosphoglycan 5	0.841325
RF_00289	PF05346	of membrane ,Tapt1 CMV receptor family	-
RF_00290	PF00179	ubiquitin-conjugating enzyme	-0.431084
RF_00292	PF04573	signal peptidase complex subunit 3	-
RF_00293	PF05042	of caleosin family	0.993835
RF_00294	PF13621	jumonji domain containing 5	-0.713305
RF_00294	PF08007	jumonji domain containing 5	-0.713305
RF_00295	PF02569	pantoate-beta-alanine ligase	-0.650625
RF_00297	PF09282	RNA binding	1.55921
RF_00299	PF03328	related to 2,4-dihydroxyhept-2-ene-1,7-dioic acid aldolase	-2.78073	4-hydroxy-2-oxovalerate aldolase	protocatechuate 2,3-cleavage pathway
RF_00300	PF00083	quinate permease	-0.649771	Major Facilitator Superfamily	Transporter (Stress)
RF_00300	PF07690	quinate permease	-0.649771	Major Facilitator Superfamily	Transporter (Stress)
RF_00301	PF04082	specific transcription factor domain	-
RF_00301	PF00172	specific transcription factor domain	-
RF_00302	PF08450	gluconolactonase precursor	-
RF_00302	PF01731	gluconolactonase precursor	-
RF_00303	PF01602	Adaptor complex beta subunit	-0.597728
RF_00303	PF12717	Adaptor complex beta subunit	-0.597728
RF_00304	PF00398	rRNA adenine dimethylase	0.493256
RF_00304	PF13649	rRNA adenine dimethylase	0.493256
RF_00304	PF08241	rRNA adenine dimethylase	0.493256
RF_00308	PF00083	quinate permease	-
RF_00311	PF14529	reverse transcriptase	-
RF_00312	PF05699	hypothetical protein PSTG_10651	-
RF_00317	PF00078	reverse transcriptase	-
RF_00317	PF00078	reverse transcriptase	-
RF_00317	PF14529	reverse transcriptase	-
RF_00317	PF00075	reverse transcriptase	-
RF_00328	PF00793	3-deoxy-7-phosphoheptulonate synthase	0.509984
RF_00329	PF00443	cysteine ase	0.673523
RF_00329	PF13423	cysteine ase	0.673523
RF_00329	PF00240	cysteine ase	0.673523
RF_00330	PF07690	MFS general substrate transporter	-1.07898	Major Facilitator Superfamily	Transporter (Stress)
RF_00330	PF06609	MFS general substrate transporter	-1.07898	Major Facilitator Superfamily	Transporter (Stress)
RF_00330	PF00083	MFS general substrate transporter	-1.07898	Major Facilitator Superfamily	Transporter (Stress)
RF_00331	PF02826	D-3-phosphoglycerate dehydrogenase	-
RF_00331	PF00389	D-3-phosphoglycerate dehydrogenase	-
RF_00331	PF03446	D-3-phosphoglycerate dehydrogenase	-
RF_00339	PF01073	dihydrokaempferol 4-reductase	-0.76908
RF_00339	PF01370	dihydrokaempferol 4-reductase	-0.76908
RF_00339	PF13460	dihydrokaempferol 4-reductase	-0.76908
RF_00339	PF07993	dihydrokaempferol 4-reductase	-0.76908
RF_00339	PF05368	dihydrokaempferol 4-reductase	-0.76908
RF_00342	PF05042	of caleosin family	2.18264
RF_00345	PF01399	26S proteasome regulatory subunit N9	0.699504
RF_00348	PF00730	base-excision DNA repair	0.280492
RF_00352	PF00069	Serine threonine- kinase ksg1	-0.387584
RF_00352	PF07714	Serine threonine- kinase ksg1	-0.387584
RF_00354	PF00730	base-excision DNA repair	0.55427
RF_00357	PF00855	PWWP domain	-
RF_00359	PF00999	sodium hydrogen exchanger 3	-0.7631
RF_00359	PF00999	sodium hydrogen exchanger 3	-0.7631
RF_00360	PF04408	nuclear DNA helicase II	-
RF_00360	PF00271	nuclear DNA helicase II	-
RF_00362	PF07690	MFS general substrate transporter	-	Major Facilitator Superfamily	Transporter (Stress)
RF_00363	PF14226	2og-Fe oxygenase family	-
RF_00363	PF03171	2og-Fe oxygenase family	-
RF_00365	PF00083	general substrate transporter	-	Major Facilitator Superfamily	Transporter (Stress)
RF_00365	PF07690	general substrate transporter	-	Major Facilitator Superfamily	Transporter (Stress)
RF_00365	PF05631	general substrate transporter	-	Major Facilitator Superfamily	Transporter (Stress)
RF_00366	PF07690	efflux transporter	0.289914	Major Facilitator Superfamily	Transporter (Stress)
RF_00369	PF01793	alpha 1,2- glycosyltransferase family 15	-1.11145
RF_00369	PF01793	alpha 1,2- glycosyltransferase family 15	-1.11145
RF_00371	PF00106	NADP-dependent mannitol dehydrogenase	-	NAD depend dehydrogenase	protocatechuate 4,5-cleavage pathway
RF_00371	PF13561	NADP-dependent mannitol dehydrogenase	-	NAD depend dehydrogenase	protocatechuate 4,5-cleavage pathway
RF_00371	PF08659	NADP-dependent mannitol dehydrogenase	-	NAD depend dehydrogenase	protocatechuate 4,5-cleavage pathway
RF_00374	PF00755	carnitine acetyl transferase	-
RF_00375	PF00149	Metallo-dependent phosphatase	-
RF_00376	PF04178	Got1-domain-containing	0.803688
RF_00377	PF00235	profilin	-0.413795
RF_00380	PF01115	f-actin capping beta subunit	0.385057
RF_00381	PF07470	Six-hairpin glycosidase	1.57682
RF_00382	PF00789	ubx domain containing	-
RF_00382	PF14555	ubx domain containing	-
RF_00383	PF05224	p53-like transcription factor	-
RF_00384	PF00121	Triosephosphate isomerase	-0.937361
RF_00385	PF00096	zinc C2H2- Ino80 complex subunit Iec1	-
RF_00386	PF00324	amino acid transmembrane transporter	-1.07011
RF_00386	PF13520	amino acid transmembrane transporter	-1.07011
RF_00390	PF02626	urea carboxylase	-0.604365
RF_00390	PF02786	urea carboxylase	-0.604365
RF_00390	PF02785	urea carboxylase	-0.604365
RF_00390	PF02682	urea carboxylase	-0.604365
RF_00390	PF00289	urea carboxylase	-0.604365
RF_00390	PF07478	urea carboxylase	-0.604365
RF_00390	PF02222	urea carboxylase	-0.604365
RF_00391	PF02133	cytosine-purine permease	-3.74639
RF_00392	PF03746	lactam utilization	-
RF_00392	PF03746	lactam utilization	-
RF_00393	PF00153	carnitine acyl carnitine carrier	-0.336882
RF_00393	PF00153	carnitine acyl carnitine carrier	-0.336882
RF_00393	PF00153	carnitine acyl carnitine carrier	-0.336882
RF_00399	PF17120	vacuolar membrane	0.518624
RF_00399	PF00400	vacuolar membrane	0.518624
RF_00400	PF00199	catalase 1	4.48751	Catalase	Related to ROS (Stress)
RF_00400	PF06628	catalase 1	4.48751	Catalase	Related to ROS (Stress)
RF_00401	PF06807	pre-mRNA cleavage complex II Clp1	1.11873
RF_00401	PF16573	pre-mRNA cleavage complex II Clp1	1.11873
RF_00401	PF16575	pre-mRNA cleavage complex II Clp1	1.11873
RF_00402	PF06807	pre-mRNA cleavage complex II Clp1	1.29488
RF_00402	PF16575	pre-mRNA cleavage complex II Clp1	1.29488
RF_00403	PF03169	Peptide transporter MTD1	-1.14069
RF_00403	PF03169	Peptide transporter MTD1	-1.14069
RF_00404	PF03169	peptide transporter MTD1	-1.51227
RF_00405	PF05047	NADH dehydrogenase alpha subcomplex subunit 2	-
RF_00406	PF01423	small nuclear ribonucleo E	-
RF_00407	PF03169	oligopeptide transporter	-
RF_00412	PF17120	vacuolar membrane	0.401942
RF_00412	PF00400	vacuolar membrane	0.401942
RF_00413	PF00199	catalase 1	3.66814	Catalase	Related to ROS (Stress)
RF_00413	PF00199	catalase 1	3.66814	Catalase	Related to ROS (Stress)
RF_00413	PF06628	catalase 1	3.66814	Catalase	Related to ROS (Stress)
RF_00414	PF16573	pre-mRNA cleavage complex II Clp1	0.568894
RF_00417	PF02751	transcription initiation factor IIA gamma subunit	1.19024
RF_00417	PF02268	transcription initiation factor IIA gamma subunit	1.19024
RF_00418	PF00149	Metallo-dependent phosphatase	-
RF_00418	PF16656	Metallo-dependent phosphatase	-
RF_00418	PF14008	Metallo-dependent phosphatase	-
RF_00421	PF00199	catalase A	-0.518721	Catalase	Related to ROS (Stress)
RF_00421	PF08568	catalase A	-0.518721	Catalase	Related to ROS (Stress)
RF_00421	PF08568	catalase A	-0.518721	Catalase	Related to ROS (Stress)
RF_00424	PF00957	synaptobrevin	-
RF_00425	PF00314	thaumatin	-
RF_00426	PF00335	tetraspanin Pls1 family	-2.21231
RF_00427	PF00488	DNA mismatch repair	-2.24945
RF_00427	PF05192	DNA mismatch repair	-2.24945
RF_00427	PF05188	DNA mismatch repair	-2.24945
RF_00427	PF05190	DNA mismatch repair	-2.24945
RF_00427	PF01624	DNA mismatch repair	-2.24945
RF_00429	PF00005	P-loop containing nucleoside triphosphate hydrolase	0.61204	ATP-binding domain of ABC transporters	Transporter (Stress)
RF_00429	PF00005	P-loop containing nucleoside triphosphate hydrolase	0.61204	ATP-binding domain of ABC transporters	Transporter (Stress)
RF_00429	PF01061	P-loop containing nucleoside triphosphate hydrolase	0.61204	ATP-binding domain of ABC transporters	Transporter (Stress)
RF_00429	PF01061	P-loop containing nucleoside triphosphate hydrolase	0.61204	ATP-binding domain of ABC transporters	Transporter (Stress)
RF_00430	PF00314	pathogenesis-related PR5K (thaumatin family)	-
RF_00431	PF03715	ribosome assembly Noc2	-
RF_00432	PF03061	Thioesterase thiol ester dehydrase-isomerase	-
RF_00433	PF04130	gamma-tubulin complex component 2	-0.71178
RF_00434	PF10363	required for cell viability	-
RF_00434	PF10304	required for cell viability	-
RF_00436	PF10363	required for cell viability	0.350037
RF_00436	PF10304	required for cell viability	0.350037
RF_00437	PF02265	nuclease I	-
RF_00438	PF00314	thaumatin	-1.24482
RF_00439	PF12937	---NA---	-
RF_00441	PF08569	calcium binding 39	-
RF_00442	PF08569	Mo25	-0.829063
RF_00443	PF08238	related to SKT5-activator of chitin synthase III	-
RF_00443	PF08238	related to SKT5-activator of chitin synthase III	-
RF_00443	PF08238	related to SKT5-activator of chitin synthase III	-
RF_00443	PF08238	related to SKT5-activator of chitin synthase III	-
RF_00443	PF08238	related to SKT5-activator of chitin synthase III	-
RF_00443	PF08238	related to SKT5-activator of chitin synthase III	-
RF_00443	PF08238	related to SKT5-activator of chitin synthase III	-
RF_00444	PF08569	Mo25	-0.798255
RF_00444	PF03911	Mo25	-0.798255
RF_00445	PF08238	related to SKT5-activator of chitin synthase III	0.404523
RF_00445	PF08238	related to SKT5-activator of chitin synthase III	0.404523
RF_00445	PF08238	related to SKT5-activator of chitin synthase III	0.404523
RF_00445	PF08238	related to SKT5-activator of chitin synthase III	0.404523
RF_00445	PF08238	related to SKT5-activator of chitin synthase III	0.404523
RF_00445	PF08238	related to SKT5-activator of chitin synthase III	0.404523
RF_00446	PF03911	Pre translocase Sec Sec61-beta subunit	-
RF_00447	PF03999	microtubule associated	-2.38456
RF_00450	PF08561	ribosomal subunit L37	-
RF_00451	PF07297	of Dolichol phosphate-mannose biosynthesis regulatory family	0.386468
RF_00452	PF00069	CAMK CAMK1 CAMK1-CMK kinase	-
RF_00452	PF07714	CAMK CAMK1 CAMK1-CMK kinase	-
RF_00452	PF14531	CAMK CAMK1 CAMK1-CMK kinase	-
RF_00453	PF00134	G2 mitotic-specific cyclin 1 2	-
RF_00453	PF02984	G2 mitotic-specific cyclin 1 2	-
RF_00454	PF11001	DUF2841 family	-0.999803
RF_00455	PF00069	CAMK CAMK1 kinase	0.357443
RF_00455	PF07714	CAMK CAMK1 kinase	0.357443
RF_00455	PF14531	CAMK CAMK1 kinase	0.357443
RF_00458	PF00636	double-strand-specific ribonuclease Pac1	-
RF_00461	PF03980	mind kinetochore complex component Nnf1	-
RF_00462	PF01764	class 3	2.86153
RF_00465	PF01764	class 3	-
RF_00466	PF07297	of Dolichol phosphate-mannose biosynthesis regulatory family	-0.941564
RF_00467	PF01764	class 3	-
RF_00468	PF03462	peptide chain release factor 1	-1.45068
RF_00468	PF00472	peptide chain release factor 1	-1.45068
RF_00469	PF01849	nascent polypeptide-associated complex subunit beta	-0.657929
RF_00470	PF02163	Membrane-bound transcription factor site-2 protease	1.43001
RF_00471	PF04795	PAPA-1-like conserved region domain	-
RF_00472	PF01764	alpha beta-hydrolase	-
RF_00473	PF07297	of Dolichol phosphate-mannose biosynthesis regulatory family	3.32223
RF_00475	PF01485	IBR finger domain containing	-
RF_00475	PF00097	IBR finger domain containing	-
RF_00479	PF12998	inhibitor of growth 4	-
RF_00480	PF01491	mitochondrial iron uptake	-
RF_00481	PF11976	small ubiquitin-related modifier	-0.287155
RF_00481	PF00240	small ubiquitin-related modifier	-0.287155
RF_00482	PF01138	exosome complex component RRP46	-
RF_00482	PF03725	exosome complex component RRP46	-
RF_00485	PF07297	IBR domain-containing	2.16264
RF_00485	PF01485	IBR domain-containing	2.16264
RF_00486	PF00097	IBR domain-containing	-
RF_00486	PF13923	IBR domain-containing	-
RF_00486	PF13445	IBR domain-containing	-
RF_00488	PF11957	THO complex subunit 1	-
RF_00488	PF11957	THO complex subunit 1	-
RF_00490	PF00271	P-loop containing nucleoside triphosphate hydrolase	-
RF_00490	PF04851	P-loop containing nucleoside triphosphate hydrolase	-
RF_00490	PF00270	P-loop containing nucleoside triphosphate hydrolase	-
RF_00491	PF02826	phosphoglycerate dehydrogenase	-1.74451
RF_00491	PF00389	phosphoglycerate dehydrogenase	-1.74451
RF_00492	PF00069	serine threonine kinase	-
RF_00492	PF07714	serine threonine kinase	-
RF_00493	PF00447	heat shock transcription factor	1.6232
RF_00494	PF09340	Histone H4 4 Eaf6 family	0.445974
RF_00499	PF03452	glycosyltransferase family 62	-
RF_00500	PF08696	DNA replication ATP-dependent helicase Dna2	-3.22553
RF_00500	PF13087	DNA replication ATP-dependent helicase Dna2	-3.22553
RF_00500	PF13086	DNA replication ATP-dependent helicase Dna2	-3.22553
RF_00500	PF13086	DNA replication ATP-dependent helicase Dna2	-3.22553
RF_00500	PF13604	DNA replication ATP-dependent helicase Dna2	-3.22553
RF_00500	PF13245	DNA replication ATP-dependent helicase Dna2	-3.22553
RF_00500	PF12705	DNA replication ATP-dependent helicase Dna2	-3.22553
RF_00501	PF01753	hypothetical protein GALMADRAFT_264462	-
RF_00503	PF06544	DUF1115 domain	-0.691735
RF_00505	PF16212	Phospholipid-transporting ATPase 1	-0.612005
RF_00505	PF16209	Phospholipid-transporting ATPase 1	-0.612005
RF_00505	PF13246	Phospholipid-transporting ATPase 1	-0.612005
RF_00505	PF00122	Phospholipid-transporting ATPase 1	-0.612005
RF_00506	PF00155	serine palmitoyltransferase	-
RF_00507	PF08490	DNA polymerase epsilon catalytic subunit A	-
RF_00507	PF03104	DNA polymerase epsilon catalytic subunit A	-
RF_00507	PF00136	DNA polymerase epsilon catalytic subunit A	-
RF_00507	PF10108	DNA polymerase epsilon catalytic subunit A	-
RF_00510	PF08161	ribosomal rna-processing 12	-0.314804
RF_00511	PF01687	Riboflavin kinase	-0.568864
RF_00515	PF00282	glutamate decarboxylase	0.60992
RF_00519	PF12569	N-terminal acetyltransferase auxiliary subunit	-0.3692
RF_00519	PF12569	N-terminal acetyltransferase auxiliary subunit	-0.3692
RF_00525	PF10277	Frag1 DRAM Sfk1 family	-
RF_00527	PF02714	DUF221 domain containing membrane	-
RF_00527	PF14703	DUF221 domain containing membrane	-
RF_00527	PF13967	DUF221 domain containing membrane	-
RF_00528	PF00076	RNA-binding domain-containing	0.384037
RF_00530	PF00493	minichromosome maintenance 2	-1.85106
RF_00530	PF17207	minichromosome maintenance 2	-1.85106
RF_00530	PF12619	minichromosome maintenance 2	-1.85106
RF_00530	PF14551	minichromosome maintenance 2	-1.85106
RF_00530	PF01078	minichromosome maintenance 2	-1.85106
RF_00530	PF07728	minichromosome maintenance 2	-1.85106
RF_00531	PF00083	MFS Git1p-related glycerophosphoinositol and glycerophosphocholine permease	-	Major Facilitator Superfamily	Transporter (Stress)
RF_00531	PF07690	MFS Git1p-related glycerophosphoinositol and glycerophosphocholine permease	-	Major Facilitator Superfamily	Transporter (Stress)
RF_00532	PF01554	MATE efflux family	0.304603
RF_00532	PF01554	MATE efflux family	0.304603
RF_00533	PF01575	peroxisomal dehydratase	-
RF_00534	PF09511	RNA ligase	-
RF_00534	PF08303	RNA ligase	-
RF_00534	PF08302	RNA ligase	-
RF_00535	PF00957	vesicle-associated membrane 7	0.588647
RF_00535	PF13774	vesicle-associated membrane 7	0.588647
RF_00537	PF10277	FK506 suppressor Sfk1	1.85599
RF_00538	PF16413	DNA mismatch repair MLH1	-
RF_00538	PF01119	DNA mismatch repair MLH1	-
RF_00538	PF13589	DNA mismatch repair MLH1	-
RF_00538	PF02518	DNA mismatch repair MLH1	-
RF_00541	PF00928	AP-1 complex subunit mu-1	-0.433011
RF_00541	PF01217	AP-1 complex subunit mu-1	-0.433011
RF_00543	PF00106	short-chain dehydrogenase reductase	1.55659	NAD depend dehydrogenase	protocatechuate 4,5-cleavage pathway
RF_00543	PF13561	short-chain dehydrogenase reductase	1.55659	NAD depend dehydrogenase	protocatechuate 4,5-cleavage pathway
RF_00544	PF01274	malate synthase	0.251058
RF_00545	PF00117	class I glutamine amidotransferase	1.69261
RF_00549	PF10357	DNA RNA-binding Kin17 containing	-
RF_00549	PF10357	DNA RNA-binding Kin17 containing	-
RF_00551	PF07690	MFS general substrate transporter	-1.04244	Major Facilitator Superfamily	Transporter (Stress)
RF_00551	PF00083	MFS general substrate transporter	-1.04244	Major Facilitator Superfamily	Transporter (Stress)
RF_00552	PF07738	Sad1 UNC domain	0.34619
RF_00553	PF01179	peroxisomal copper amine oxidase	-2.4272
RF_00553	PF02728	peroxisomal copper amine oxidase	-2.4272
RF_00555	PF12223	SPOSA6832_02626	-1.20301
RF_00555	PF12223	SPOSA6832_02626	-1.20301
RF_00556	PF00125	Histone H3	-
RF_00557	PF02270	Transcription initiation factor IIF subunit beta	0.848581
RF_00559	PF12937	hypothetical protein RHTO_00118	-
RF_00563	PF00501	L-aminoadipate-semialdehyde dehydrogenase	-
RF_00563	PF07993	L-aminoadipate-semialdehyde dehydrogenase	-
RF_00563	PF00550	L-aminoadipate-semialdehyde dehydrogenase	-
RF_00563	PF01370	L-aminoadipate-semialdehyde dehydrogenase	-
RF_00563	PF01073	L-aminoadipate-semialdehyde dehydrogenase	-
RF_00564	PF01237	oxysterol binding	-
RF_00564	PF01237	oxysterol binding	-
RF_00566	PF01423	Sm-like ribonucleo	-
RF_00567	PF05277	DUF726 domain	0.301644
RF_00568	PF13813	long-chain-alcohol O-fatty-acyltransferase 10	0.884233
RF_00569	PF00083	quinate permease	-	Major Facilitator Superfamily	Transporter (Stress)
RF_00569	PF07690	quinate permease	-	Major Facilitator Superfamily	Transporter (Stress)
RF_00570	PF04042	DNA polymerase epsilon subunit B	-3.17796
RF_00572	PF01541	Structure-specific endonuclease subunit SLX1	-
RF_00575	PF04389	bacterial leucyl aminopeptidase	1.10903
RF_00575	PF01546	bacterial leucyl aminopeptidase	1.10903
RF_00576	PF04408	ATP-dependent rna helicase dhx8	0.334159
RF_00576	PF07717	ATP-dependent rna helicase dhx8	0.334159
RF_00576	PF00271	ATP-dependent rna helicase dhx8	0.334159
RF_00576	PF00575	ATP-dependent rna helicase dhx8	0.334159
RF_00578	PF07717	ATP-dependent rna helicase dhx8	-
RF_00580	PF04408	ATP-dependent rna helicase dhx8	0.493707
RF_00580	PF07717	ATP-dependent rna helicase dhx8	0.493707
RF_00580	PF00271	ATP-dependent rna helicase dhx8	0.493707
RF_00580	PF00575	ATP-dependent rna helicase dhx8	0.493707
RF_00584	PF01138	ribosomal S5 domain 2	0.572178
RF_00588	PF07885	voltage-gated potassium channel	-
RF_00588	PF07885	voltage-gated potassium channel	-
RF_00589	PF01408	NADP:D-xylose dehydrogenase	-0.845628	4-carboxy-2-hydroxymuconate-6-semialdehyde dehydrogenase	protocatechuate 4,5-cleavage pathway
RF_00590	PF01398	COP9 signalosome complex subunit 5	-0.37019
RF_00593	PF00135	triacylglycerol lipase	-
RF_00594	PF00135	alpha beta-hydrolase	-
RF_00595	PF01876	RNase P subunit p30 family	-
RF_00596	PF01417	ENTH-domain-containing	-0.70582
RF_00597	PF01753	zinc MYND-type domain containing	-
RF_00598	PF00368	hydroxymethylglutaryl- reductase (NADPH)	-
RF_00598	PF12349	hydroxymethylglutaryl- reductase (NADPH)	-
RF_00599	PF00125	Histone H3	0.376757
RF_00600	PF12223	SPOSA6832_02626	-1.57037
RF_00600	PF12223	SPOSA6832_02626	-1.57037
RF_00602	PF01179	peroxisomal copper amine oxidase	-2.61723
RF_00602	PF02728	peroxisomal copper amine oxidase	-2.61723
RF_00603	PF07738	Sad1 UNC domain	0.41278
RF_00604	PF07690	MFS general substrate transporter	-0.698824	Major Facilitator Superfamily	Transporter (Stress)
RF_00604	PF00083	MFS general substrate transporter	-0.698824	Major Facilitator Superfamily	Transporter (Stress)
RF_00606	PF10357	Zinc finger RTS2	0.54203
RF_00608	PF10294	glucose-inducible SAM-dependent methyltransferase	-
RF_00609	PF00117	class I glutamine amidotransferase	0.790977
RF_00610	PF01274	malate synthase	-0.292195
RF_00610	PF01274	malate synthase	-0.292195
RF_00611	PF00106	short-chain dehydrogenase reductase	1.18152	NAD depend dehydrogenase	protocatechuate 4,5-cleavage pathway
RF_00611	PF13561	short-chain dehydrogenase reductase	1.18152	NAD depend dehydrogenase	protocatechuate 4,5-cleavage pathway
RF_00612	PF00928	AP-1 complex subunit mu-1	-
RF_00615	PF16413	DNA mismatch repair MLH1	0.934938
RF_00615	PF01119	DNA mismatch repair MLH1	0.934938
RF_00615	PF13589	DNA mismatch repair MLH1	0.934938
RF_00615	PF02518	DNA mismatch repair MLH1	0.934938
RF_00616	PF10277	FK506 suppressor Sfk1	2.15855
RF_00618	PF00957	vesicle-associated membrane 7	-
RF_00618	PF13774	vesicle-associated membrane 7	-
RF_00619	PF09511	RNA ligase	-
RF_00619	PF08303	RNA ligase	-
RF_00619	PF08302	RNA ligase	-
RF_00620	PF01575	peroxisomal dehydratase	-
RF_00621	PF00083	MFS Git1p-related glycerophosphoinositol and glycerophosphocholine permease	-	Major Facilitator Superfamily	Transporter (Stress)
RF_00621	PF07690	MFS Git1p-related glycerophosphoinositol and glycerophosphocholine permease	-	Major Facilitator Superfamily	Transporter (Stress)
RF_00622	PF00493	minichromosome maintenance 2	-1.96871
RF_00622	PF17207	minichromosome maintenance 2	-1.96871
RF_00622	PF12619	minichromosome maintenance 2	-1.96871
RF_00622	PF14551	minichromosome maintenance 2	-1.96871
RF_00622	PF01078	minichromosome maintenance 2	-1.96871
RF_00622	PF07728	minichromosome maintenance 2	-1.96871
RF_00624	PF00076	RNA-binding domain-containing	-
RF_00625	PF02714	DUF221 domain containing membrane	0.304524
RF_00625	PF14703	DUF221 domain containing membrane	0.304524
RF_00625	PF13967	DUF221 domain containing membrane	0.304524
RF_00628	PF10277	Frag1 DRAM Sfk1 family	-
RF_00637	PF05383	glycoside hydrolase family 15	-
RF_00639	PF00282	glutamate decarboxylase	0.301703
RF_00640	PF00282	glutamate decarboxylase	-
RF_00645	PF03452	glycosyltransferase family 62	-
RF_00646	PF08696	DNA replication ATP-dependent helicase nuclease DNA2	-1.92661
RF_00646	PF13087	DNA replication ATP-dependent helicase nuclease DNA2	-1.92661
RF_00646	PF13086	DNA replication ATP-dependent helicase nuclease DNA2	-1.92661
RF_00646	PF13086	DNA replication ATP-dependent helicase nuclease DNA2	-1.92661
RF_00646	PF13604	DNA replication ATP-dependent helicase nuclease DNA2	-1.92661
RF_00646	PF13245	DNA replication ATP-dependent helicase nuclease DNA2	-1.92661
RF_00646	PF12705	DNA replication ATP-dependent helicase nuclease DNA2	-1.92661
RF_00647	PF01753	---NA---	-
RF_00649	PF06544	DUF1115 domain	-
RF_00651	PF16212	Phospholipid-transporting ATPase 1	-0.609023
RF_00651	PF16209	Phospholipid-transporting ATPase 1	-0.609023
RF_00651	PF13246	Phospholipid-transporting ATPase 1	-0.609023
RF_00651	PF00122	Phospholipid-transporting ATPase 1	-0.609023
RF_00653	PF08490	DNA polymerase epsilon catalytic subunit A	-4.33488
RF_00653	PF03104	DNA polymerase epsilon catalytic subunit A	-4.33488
RF_00653	PF00136	DNA polymerase epsilon catalytic subunit A	-4.33488
RF_00653	PF10108	DNA polymerase epsilon catalytic subunit A	-4.33488
RF_00656	PF08161	ribosomal rna-processing 12	-0.298032
RF_00657	PF01687	riboflavin kinase	-
RF_00671	PF09340	Histone H4 4 Eaf6 family	-
RF_00672	PF00447	heat shock transcription factor	2.0314
RF_00673	PF00069	serine threonine kinase	-0.709768
RF_00673	PF07714	serine threonine kinase	-0.709768
RF_00674	PF02826	phosphoglycerate dehydrogenase	-1.40822
RF_00674	PF00389	phosphoglycerate dehydrogenase	-1.40822
RF_00675	PF04851	P-loop containing nucleoside triphosphate hydrolase	-
RF_00675	PF00271	P-loop containing nucleoside triphosphate hydrolase	-
RF_00675	PF00270	P-loop containing nucleoside triphosphate hydrolase	-
RF_00677	PF11957	THO complex subunit 1	-
RF_00679	PF00097	IBR finger domain containing	-
RF_00681	PF07297	of Dolichol phosphate-mannose biosynthesis regulatory family	1.46704
RF_00683	PF01138	exosome complex component RRP46	-
RF_00684	PF11976	small ubiquitin-related modifier	-
RF_00684	PF00240	small ubiquitin-related modifier	-
RF_00686	PF07817	related to GLE1-RNA export mediator	-
RF_00687	PF01491	frataxin	-
RF_00688	PF12998	inhibitor of growth 4	-
RF_00692	PF01485	IBR finger domain containing	-
RF_00694	PF07297	of Dolichol phosphate-mannose biosynthesis regulatory family	2.64958
RF_00695	PF01764	alpha beta-hydrolase	1.40267
RF_00696	PF04795	PAPA-1-like conserved region domain	-
RF_00697	PF02163	Membrane-bound transcription factor site-2 protease	-
RF_00698	PF01849	nascent polypeptide-associated complex subunit beta	-0.571133
RF_00699	PF03462	peptide chain release factor 1	-1.20351
RF_00699	PF00472	peptide chain release factor 1	-1.20351
RF_00700	PF01764	class 3	-
RF_00701	PF07297	of Dolichol phosphate-mannose biosynthesis regulatory family	-
RF_00702	PF01764	class 3	-
RF_00703	PF03980	mind kinetochore complex component Nnf1	-1.43328
RF_00704	PF11779	hypothetical protein RHOBADRAFT_55753	-1.1197
RF_00709	PF00134	G2 mitotic-specific cyclin 1 2	-
RF_00709	PF02984	G2 mitotic-specific cyclin 1 2	-
RF_00711	PF07297	of Dolichol phosphate-mannose biosynthesis regulatory family	-
RF_00712	PF08561	ribosomal mitochondrial	-
RF_00714	PF03357	probable DID2-class E vacuolar- sorting and endocytosis factor	-
RF_00715	PF00732	GMC oxidoreductase	0.848901
RF_00715	PF05199	GMC oxidoreductase	0.848901
RF_00717	PF03357	vacuolar-sorting SNF7	0.524137
RF_00718	PF02678	Pirin domain-containing	1.52677
RF_00719	PF01753	---NA---	-
RF_00721	PF05327	RNA polymerase I-specific transcription initiation factor RRN3	-
RF_00722	PF00085	thioredoxin	0.351762
RF_00722	PF13098	thioredoxin	0.351762
RF_00722	PF00578	thioredoxin	0.351762
RF_00723	PF00035	ribonuclease III	-
RF_00723	PF14622	ribonuclease III	-
RF_00723	PF00636	ribonuclease III	-
RF_00725	PF01753	---NA---	-
RF_00726	PF08030	NADPH oxidase	-
RF_00726	PF08022	NADPH oxidase	-
RF_00726	PF01794	NADPH oxidase	-
RF_00727	PF04757	peroxisomal biogenesis factor 10	0.775328
RF_00727	PF13920	peroxisomal biogenesis factor 10	0.775328
RF_00727	PF13923	peroxisomal biogenesis factor 10	0.775328
RF_00727	PF13639	peroxisomal biogenesis factor 10	0.775328
RF_00727	PF00097	peroxisomal biogenesis factor 10	0.775328
RF_00727	PF14447	peroxisomal biogenesis factor 10	0.775328
RF_00727	PF13445	peroxisomal biogenesis factor 10	0.775328
RF_00728	PF01408	oxidoreductase	-0.612078	4-carboxy-2-hydroxymuconate-6-semialdehyde dehydrogenase	protocatechuate 4,5-cleavage pathway
RF_00728	PF02894	oxidoreductase	-0.612078	4-carboxy-2-hydroxymuconate-6-semialdehyde dehydrogenase	protocatechuate 4,5-cleavage pathway
RF_00731	PF01981	PTH2-domain-containing	1.29877
RF_00732	PF00076	serine-arginine RNA binding	-0.969344
RF_00733	PF02538	hydantoinase b oxoprolinase	-0.972855
RF_00733	PF02538	hydantoinase b oxoprolinase	-0.972855
RF_00734	PF15982	peroxisomal membrane 4	-
RF_00736	PF00330	homoaconitate hydratase	-
RF_00736	PF00694	homoaconitate hydratase	-
RF_00739	PF00637	Vacuolar assembling VPS41	-0.302793
RF_00740	PF04921	XAP5-domain-containing	-
RF_00741	PF00637	Vacuolar assembling VPS41	-0.464157
RF_00742	PF04921	of XAP5 family	-
RF_00743	PF00071	GTP-binding ypt3	-
RF_00743	PF08477	GTP-binding ypt3	-
RF_00743	PF00025	GTP-binding ypt3	-
RF_00744	PF00071	GTP-binding ypt3	-
RF_00744	PF08477	GTP-binding ypt3	-
RF_00744	PF00025	GTP-binding ypt3	-
RF_00745	PF00854	peptide transporter PTR2A	-1.27761	Major Facilitator Superfamily	Transporter (Stress)
RF_00745	PF07690	peptide transporter PTR2A	-1.27761	Major Facilitator Superfamily	Transporter (Stress)
RF_00746	PF00854	peptide transporter PTR2A	-
RF_00747	PF03062	lysophospholipid acyltransferase	0.510777
RF_00751	PF06220	U1 small nuclear ribonucleo C	0.374322
RF_00753	PF00782	phosphatases II	-
RF_00754	PF03232	ubiquinone biosynthesis monooxygenase COQ7	0.581499
RF_00755	PF13622	Thioesterase thiol ester dehydrase-isomerase	1.16312
RF_00755	PF02551	Thioesterase thiol ester dehydrase-isomerase	1.16312
RF_00756	PF05700	breast carcinoma amplified sequence 2	-
RF_00757	PF00583	diamine N-acetyltransferase	-
RF_00757	PF13673	diamine N-acetyltransferase	-
RF_00757	PF13508	diamine N-acetyltransferase	-
RF_00758	PF08167	Armadillo-type fold domain containing	-
RF_00759	PF00270	ATP-dependent rna helicase dbp8	-
RF_00759	PF00271	ATP-dependent rna helicase dbp8	-
RF_00759	PF04851	ATP-dependent rna helicase dbp8	-
RF_00760	PF00176	helicase SWR1	-0.379295
RF_00760	PF00271	helicase SWR1	-0.379295
RF_00760	PF07529	helicase SWR1	-0.379295
RF_00760	PF04851	helicase SWR1	-0.379295
RF_00762	PF00155	tyrosine aminotransferase	-1.30371
RF_00767	PF00493	minichromosome maintenance 6	-1.74814
RF_00767	PF17207	minichromosome maintenance 6	-1.74814
RF_00767	PF14551	minichromosome maintenance 6	-1.74814
RF_00767	PF01078	minichromosome maintenance 6	-1.74814
RF_00769	PF03134	Proteophosphoglycan ppg4	0.389064
RF_00770	PF13532	oxoglutarate iron-dependent oxygenase	-2.33859
RF_00772	PF13532	oxoglutarate iron-dependent oxygenase	-
RF_00773	PF08045	Cell division Cdc14	-
RF_00775	PF04857	probable CCR4-NOT transcription subunit 7	1.07378
RF_00775	PF04857	probable CCR4-NOT transcription subunit 7	1.07378
RF_00776	PF09350	SPOSA6832_00550	-0.935421
RF_00777	PF03215	chromosome transmission fidelity 18	-2.26502
RF_00777	PF00004	chromosome transmission fidelity 18	-2.26502
RF_00777	PF05496	chromosome transmission fidelity 18	-2.26502
RF_00778	PF01753	triacylglycerol lipase	-0.662783
RF_00780	PF10250	Proteophosphoglycan ppg4	0.295384
RF_00783	PF00850	Histone deacetylase	-
RF_00784	PF16893	chitin synthase	-
RF_00784	PF16892	chitin synthase	-
RF_00784	PF12738	chitin synthase	-
RF_00784	PF00533	chitin synthase	-
RF_00784	PF16589	chitin synthase	-
RF_00786	PF03215	chromosome transmission fidelity 18	-3.04971
RF_00786	PF00004	chromosome transmission fidelity 18	-3.04971
RF_00786	PF05496	chromosome transmission fidelity 18	-3.04971
RF_00787	PF01753	triacylglycerol lipase	1.14866
RF_00788	PF00621	Rho guanyl-nucleotide exchange factor	-1.18234
RF_00789	PF10250	Proteophosphoglycan ppg4	-0.461413
RF_00792	PF00850	Histone deacetylase	-
RF_00793	PF16893	chitin synthase	-
RF_00793	PF16892	chitin synthase	-
RF_00793	PF00533	chitin synthase	-
RF_00793	PF12738	chitin synthase	-
RF_00793	PF16589	chitin synthase	-
RF_00795	PF00069	CDC7 kinase	0.515692
RF_00795	PF00069	CDC7 kinase	0.515692
RF_00795	PF07714	CDC7 kinase	0.515692
RF_00796	PF01138	exosome complex component RRP43	-
RF_00796	PF03725	exosome complex component RRP43	-
RF_00798	PF00514	ARM repeat-containing	0.343043
RF_00799	PF00244	DNA damage checkpoint rad24	-
RF_00800	PF01915	glycoside hydrolase family 3	1.37281
RF_00800	PF14310	glycoside hydrolase family 3	1.37281
RF_00800	PF00933	glycoside hydrolase family 3	1.37281
RF_00801	PF01725	inosine triphosphate pyrophosphatase	-
RF_00802	PF03099	Lipoyltransferase and lipoate- ligase	-
RF_00802	PF10437	Lipoyltransferase and lipoate- ligase	-
RF_00803	PF16205	40S ribosomal S11	-
RF_00803	PF00366	40S ribosomal S11	-
RF_00804	PF10315	Altered inheritance of mitochondria 19	-
RF_00805	PF03162	tyrosine phosphatase	-
RF_00805	PF13350	tyrosine phosphatase	-
RF_00806	PF04479	RTA1 domain	-2.80381
RF_00808	PF00172	Zn(2)-C6 fungal-type transcription factor	-
RF_00809	PF00583	probable N-terminal acetyltransferase complex subunit ARD1	-
RF_00809	PF13673	probable N-terminal acetyltransferase complex subunit ARD1	-
RF_00809	PF13508	probable N-terminal acetyltransferase complex subunit ARD1	-
RF_00809	PF08445	probable N-terminal acetyltransferase complex subunit ARD1	-
RF_00810	PF02463	P-loop containing nucleoside triphosphate hydrolase	-1.5977
RF_00810	PF13476	P-loop containing nucleoside triphosphate hydrolase	-1.5977
RF_00811	PF00155	PLP-dependent transferase	1.04064
RF_00811	PF01041	PLP-dependent transferase	1.04064
RF_00811	PF01053	PLP-dependent transferase	1.04064
RF_00814	PF07093	SGT1 family	0.370638
RF_00814	PF07093	SGT1 family	0.370638
RF_00816	PF07393	exocyst complex component Sec10	-0.383849
RF_00817	PF08542	P-loop containing nucleoside triphosphate hydrolase	-0.530065
RF_00817	PF00004	P-loop containing nucleoside triphosphate hydrolase	-0.530065
RF_00817	PF13177	P-loop containing nucleoside triphosphate hydrolase	-0.530065
RF_00817	PF03215	P-loop containing nucleoside triphosphate hydrolase	-0.530065
RF_00820	PF07393	exocyst complex component	-0.45203
RF_00821	PF08542	P-loop containing nucleoside triphosphate hydrolase	-0.672114
RF_00821	PF13177	P-loop containing nucleoside triphosphate hydrolase	-0.672114
RF_00821	PF00004	P-loop containing nucleoside triphosphate hydrolase	-0.672114
RF_00823	PF00312	mitochondrial ribosomal S15	-
RF_00824	PF00312	mitochondrial small subunit ribosomal S28	-
RF_00826	PF02567	phenazine biosynthesis	-
RF_00827	PF05721	phytanoyl- dioxygenase family	-1.62778
RF_00828	PF02656	vacuolar transporter chaperone 1	0.722768
RF_00829	PF04430	NADH dehydrogenase [ubiquinone] 1 alpha subcomplex assembly factor 3	0.709873
RF_00830	PF02567	phenazine biosynthesis	-
RF_00832	PF05721	phytanoyl- dioxygenase family	-
RF_00833	PF04430	NADH dehydrogenase [ubiquinone] 1 alpha subcomplex assembly factor 3	0.587505
RF_00834	PF03061	acyl-coenzyme A thioesterase	0.951961
RF_00836	PF02213	cytoplasmic	0.392742
RF_00837	PF01556	molecular chaperone	-0.832827
RF_00837	PF00226	molecular chaperone	-0.832827
RF_00837	PF00684	molecular chaperone	-0.832827
RF_00838	PF01125	bud site selection 31	-
RF_00839	PF01451	phosphotyrosine phosphatase	0.430439
RF_00842	PF02213	GYF domain containing	0.376173
RF_00843	PF01556	molecular chaperone	-0.680252
RF_00843	PF00226	molecular chaperone	-0.680252
RF_00843	PF00684	molecular chaperone	-0.680252
RF_00844	PF01125	bud site selection 31	-
RF_00845	PF01451	phosphotyrosine phosphatase	-
RF_00847	PF00850	histone deacetylase	-0.49813
RF_00848	PF04003	WD40 repeat	-
RF_00850	PF07933	adaptin ear-binding coat-associated	-
RF_00853	PF01997	Translin-associated X	-
RF_00855	PF10168	nuclear pore nucleoporin 88 family	-
RF_00855	PF10168	nuclear pore nucleoporin 88 family	-
RF_00856	PF04193	Cystinosin ERS1p repeat	1.6137
RF_00856	PF04193	Cystinosin ERS1p repeat	1.6137
RF_00860	PF03935	glycoside hydrolase family 16	-
RF_00862	PF02230	Phospholipase carboxylesterase	0.938531
RF_00863	PF02230	acyl- thioesterase 1	2.66237
RF_00864	PF09668	DNA damage-inducible 1	-
RF_00864	PF13975	DNA damage-inducible 1	-
RF_00864	PF13650	DNA damage-inducible 1	-
RF_00864	PF00240	DNA damage-inducible 1	-
RF_00864	PF00627	DNA damage-inducible 1	-
RF_00864	PF08284	DNA damage-inducible 1	-
RF_00865	PF02585	F5 8 type C domain	0.607378
RF_00868	PF04142	UDP-galactose glycosyltransferase family 47	1.67065
RF_00868	PF03016	UDP-galactose glycosyltransferase family 47	1.67065
RF_00870	PF01086	clathrin light chain	-0.396942
RF_00871	PF07690	MFS general substrate transporter	-	Major Facilitator Superfamily	Transporter (Stress)
RF_00873	PF07719	transcription factor TFIIIC complex subunit Sfc4	0.47516
RF_00873	PF13181	transcription factor TFIIIC complex subunit Sfc4	0.47516
RF_00873	PF13174	transcription factor TFIIIC complex subunit Sfc4	0.47516
RF_00873	PF13176	transcription factor TFIIIC complex subunit Sfc4	0.47516
RF_00876	PF03226	yippee zinc-binding DNA-binding centromere assembly	-1.00939
RF_00877	PF02902	cysteine ase	-
RF_00879	PF07690	MFS general substrate transporter	-	Major Facilitator Superfamily	Transporter (Stress)
RF_00879	PF00083	MFS general substrate transporter	-	Major Facilitator Superfamily	Transporter (Stress)
RF_00880	PF00270	ATP-dependent DNA helicase	-
RF_00880	PF00271	ATP-dependent DNA helicase	-
RF_00880	PF04851	ATP-dependent DNA helicase	-
RF_00881	PF06087	phospholipase D nuclease	0.732573
RF_00884	PF07896	DUF1674 domain	-0.655543
RF_00885	PF13646	ARM repeat-containing	-1.04518
RF_00885	PF13646	ARM repeat-containing	-1.04518
RF_00885	PF03130	ARM repeat-containing	-1.04518
RF_00885	PF03130	ARM repeat-containing	-1.04518
RF_00885	PF03130	ARM repeat-containing	-1.04518
RF_00885	PF03130	ARM repeat-containing	-1.04518
RF_00885	PF03130	ARM repeat-containing	-1.04518
RF_00886	PF00466	mRNA turnover 4 like	-
RF_00887	PF00122	Endoplasmic reticulum Ca-transporting P-type ATPase	-
RF_00887	PF00702	Endoplasmic reticulum Ca-transporting P-type ATPase	-
RF_00888	PF07896	DUF1674 domain	-
RF_00889	PF03028	dynein heavy chain 1	1.99538
RF_00894	PF01822	WSC and DUF1996 domain containing	-
RF_00894	PF01822	WSC and DUF1996 domain containing	-
RF_00895	PF01230	bis(5 -adenosyl)-triphosphatase	-
RF_00895	PF11969	bis(5 -adenosyl)-triphosphatase	-
RF_00898	PF05843	related to RNA14-component of pre-mRNA 3`-end processing factor CF I	-
RF_00899	PF04488	glycosyltransferase family 32	-
RF_00900	PF02129	alpha beta-hydrolase	1.97648
RF_00901	PF06283	class I glutamine amidotransferase	1.49755
RF_00902	PF03330	expansin family	-3.42002
RF_00908	PF14580	L domain	0.344877
RF_00910	PF00636	endoribonuclease Dicer	-
RF_00910	PF00636	endoribonuclease Dicer	-
RF_00910	PF00270	endoribonuclease Dicer	-
RF_00910	PF03368	endoribonuclease Dicer	-
RF_00910	PF14622	endoribonuclease Dicer	-
RF_00910	PF00271	endoribonuclease Dicer	-
RF_00910	PF04851	endoribonuclease Dicer	-
RF_00911	PF00069	related to BCK1 ser thr kinase of the MEKK family	-0.447896
RF_00911	PF07714	related to BCK1 ser thr kinase of the MEKK family	-0.447896
RF_00917	PF13419	Haloacid dehalogenase-like hydrolase domain containing	1.73696
RF_00917	PF00702	Haloacid dehalogenase-like hydrolase domain containing	1.73696
RF_00918	PF01988	membrane fraction	1.00341
RF_00920	PF01263	galactose mutarotase	0.472335
RF_00921	PF15377	hypothetical protein RHTO_07264	-
RF_00923	PF00933	beta- glycoside hydrolase family 3	-
RF_00924	PF15377	hypothetical protein RHTO_07264	-
RF_00926	PF01915	glycoside hydrolase	1.28477
RF_00926	PF00933	glycoside hydrolase	1.28477
RF_00926	PF14310	glycoside hydrolase	1.28477
RF_00928	PF04003	WD40 repeat	-
RF_00931	PF07933	adaptin ear-binding coat-associated	0.93624
RF_00933	PF01997	Translin-associated X	-
RF_00935	PF10168	nuclear pore nucleoporin 88 family	0.28266
RF_00936	PF04193	Cystinosin ERS1p repeat	0.943239
RF_00936	PF04193	Cystinosin ERS1p repeat	0.943239
RF_00939	PF03935	glycoside hydrolase family 16	0.884093
RF_00941	PF02230	Phospholipase carboxylesterase	-2.44904
RF_00942	PF02230	acyl- thioesterase 1	2.38773
RF_00943	PF09668	DNA damage-inducible 1	-0.308363
RF_00943	PF13975	DNA damage-inducible 1	-0.308363
RF_00943	PF00240	DNA damage-inducible 1	-0.308363
RF_00943	PF13650	DNA damage-inducible 1	-0.308363
RF_00943	PF00627	DNA damage-inducible 1	-0.308363
RF_00943	PF08284	DNA damage-inducible 1	-0.308363
RF_00946	PF04142	UDP-galactose glycosyltransferase family 47	1.02691
RF_00946	PF03016	UDP-galactose glycosyltransferase family 47	1.02691
RF_00948	PF01086	clathrin light chain	-0.587385
RF_00949	PF07690	MFS general substrate transporter	-1.08391	Major Facilitator Superfamily	Transporter (Stress)
RF_00951	PF07719	transcription factor TFIIIC complex subunit Sfc4	0.595057
RF_00951	PF13181	transcription factor TFIIIC complex subunit Sfc4	0.595057
RF_00951	PF13174	transcription factor TFIIIC complex subunit Sfc4	0.595057
RF_00951	PF13176	transcription factor TFIIIC complex subunit Sfc4	0.595057
RF_00954	PF02902	cysteine ase	-
RF_00955	PF03226	yippee zinc-binding DNA-binding centromere assembly	-0.520984
RF_00959	PF06087	phospholipase D nuclease	-
RF_00961	PF07896	DUF1674 domain	-0.741864
RF_00962	PF13646	ARM repeat-containing	-1.10945
RF_00962	PF13646	ARM repeat-containing	-1.10945
RF_00962	PF03130	ARM repeat-containing	-1.10945
RF_00962	PF03130	ARM repeat-containing	-1.10945
RF_00962	PF03130	ARM repeat-containing	-1.10945
RF_00962	PF03130	ARM repeat-containing	-1.10945
RF_00962	PF03130	ARM repeat-containing	-1.10945
RF_00963	PF00466	mrna turnover 4	-0.566343
RF_00964	PF00122	Endoplasmic reticulum Ca-transporting P-type ATPase	-0.401654
RF_00964	PF00702	Endoplasmic reticulum Ca-transporting P-type ATPase	-0.401654
RF_00966	PF03028	dynein heavy chain cytosolic	-
RF_00966	PF08385	dynein heavy chain cytosolic	-
RF_00966	PF08393	dynein heavy chain cytosolic	-
RF_00966	PF12774	dynein heavy chain cytosolic	-
RF_00966	PF12781	dynein heavy chain cytosolic	-
RF_00966	PF12780	dynein heavy chain cytosolic	-
RF_00966	PF07728	dynein heavy chain cytosolic	-
RF_00966	PF07728	dynein heavy chain cytosolic	-
RF_00966	PF12777	dynein heavy chain cytosolic	-
RF_00966	PF12775	dynein heavy chain cytosolic	-
RF_00970	PF01755	glycosyltransferase family 25	1.66172
RF_00971	PF01822	WSC domain-containing 5	-
RF_00971	PF01822	WSC domain-containing 5	-
RF_00972	PF01230	bis(5 -adenosyl)-triphosphatase	-0.507522
RF_00972	PF11969	bis(5 -adenosyl)-triphosphatase	-0.507522
RF_00974	PF05843	related to RNA14-component of pre-mRNA 3`-end processing factor CF I	-
RF_00976	PF02129	alpha beta-hydrolase	-0.64927
RF_00977	PF06283	class I glutamine amidotransferase	-0.741229
RF_00978	PF03330	expansin family	-3.27327
RF_00982	PF00069	related to BCK1 ser thr kinase of the MEKK family	-
RF_00982	PF07714	related to BCK1 ser thr kinase of the MEKK family	-
RF_00983	PF00636	endoribonuclease Dicer	-1.15554
RF_00983	PF00636	endoribonuclease Dicer	-1.15554
RF_00983	PF00270	endoribonuclease Dicer	-1.15554
RF_00983	PF03368	endoribonuclease Dicer	-1.15554
RF_00983	PF14622	endoribonuclease Dicer	-1.15554
RF_00983	PF00271	endoribonuclease Dicer	-1.15554
RF_00983	PF04851	endoribonuclease Dicer	-1.15554
RF_00984	PF00825	Small nuclear ribonucleo polypeptide A	-
RF_00985	PF14580	L domain	0.465399
RF_00986	PF00735	cell division control CDC3	-1.22288
RF_00986	PF01926	cell division control CDC3	-1.22288
RF_00987	PF00735	septin	-0.797166
RF_00987	PF01926	septin	-0.797166
RF_00992	PF13419	Haloacid dehalogenase-like hydrolase domain containing	1.5164
RF_00992	PF00702	Haloacid dehalogenase-like hydrolase domain containing	1.5164
RF_00993	PF01988	membrane fraction	1.34039
RF_00996	PF00838	translationally-controlled tumor	0.398612
RF_00998	PF00443	cysteine ase	-
RF_00998	PF13423	cysteine ase	-
RF_00999	PF00324	amino acid permease	-1.3495
RF_00999	PF13520	amino acid permease	-1.3495
RF_01000	PF00650	major sperm	-
RF_01001	PF00071	GTP-binding nuclear GSP1 Ran	-
RF_01001	PF08477	GTP-binding nuclear GSP1 Ran	-
RF_01001	PF00025	GTP-binding nuclear GSP1 Ran	-
RF_01001	PF04670	GTP-binding nuclear GSP1 Ran	-
RF_01002	PF00838	translationally controlled tumor-associated	0.596248
RF_01003	PF00443	cysteine ase	0.499678
RF_01003	PF13423	cysteine ase	0.499678
RF_01004	PF00324	amino acid permease	-0.553829
RF_01004	PF13520	amino acid permease	-0.553829
RF_01005	PF00650	major sperm	-
RF_01006	PF00071	GTP-binding nuclear GSP1 Ran	-
RF_01006	PF08477	GTP-binding nuclear GSP1 Ran	-
RF_01006	PF00025	GTP-binding nuclear GSP1 Ran	-
RF_01006	PF04670	GTP-binding nuclear GSP1 Ran	-
RF_01007	PF00172	Zn(2)-C6 fungal-type transcription factor	-0.607693
RF_01008	PF01915	glycoside hydrolase family 3	-0.75835
RF_01008	PF00933	glycoside hydrolase family 3	-0.75835
RF_01008	PF14310	glycoside hydrolase family 3	-0.75835
RF_01008	PF07691	glycoside hydrolase family 3	-0.75835
RF_01009	PF08240	alcohol dehydrogenase	-
RF_01010	PF07156	prenylcysteine oxidase	-
RF_01010	PF13450	prenylcysteine oxidase	-
RF_01010	PF01593	prenylcysteine oxidase	-
RF_01014	PF00505	High mobility HMG1 HMG2 domain containing	-0.330896
RF_01015	PF08240	NADP-dependent alcohol dehydrogenase	-1.30217
RF_01015	PF00107	NADP-dependent alcohol dehydrogenase	-1.30217
RF_01016	PF02779	Thiamin diphosphate-binding	-1.15932
RF_01016	PF02780	Thiamin diphosphate-binding	-1.15932
RF_01017	PF13602	zinc-binding oxidoreductase	0.867135
RF_01018	PF00083	MFS sugar transporter	-	Major Facilitator Superfamily	Transporter (Stress)
RF_01018	PF07690	MFS sugar transporter	-	Major Facilitator Superfamily	Transporter (Stress)
RF_01018	PF07690	MFS sugar transporter	-	Major Facilitator Superfamily	Transporter (Stress)
RF_01019	PF04408	P-loop containing nucleoside triphosphate hydrolase	-
RF_01019	PF07717	P-loop containing nucleoside triphosphate hydrolase	-
RF_01019	PF00271	P-loop containing nucleoside triphosphate hydrolase	-
RF_01019	PF00270	P-loop containing nucleoside triphosphate hydrolase	-
RF_01020	PF00933	beta- glycoside hydrolase family 3	-2.17954
RF_01022	PF01612	exosome complex exonuclease RRP6	-
RF_01022	PF08066	exosome complex exonuclease RRP6	-
RF_01023	PF05362	ATP-dependent protease La	-0.553481
RF_01023	PF00004	ATP-dependent protease La	-0.553481
RF_01023	PF02190	ATP-dependent protease La	-0.553481
RF_01023	PF07728	ATP-dependent protease La	-0.553481
RF_01023	PF13541	ATP-dependent protease La	-0.553481
RF_01023	PF07724	ATP-dependent protease La	-0.553481
RF_01024	PF00709	Adenylosuccinate synthetase	-
RF_01027	PF03568	Cysteine peptidase C50	-2.53623
RF_01028	PF08616	spindle pole body interacting	-0.891011
RF_01028	PF07792	spindle pole body interacting	-0.891011
RF_01029	PF08287	DASH subunit Spc19	-1.91666
RF_01032	PF01753	zinc MYND-type	-
RF_01033	PF01425	general amidase	-1.32917
RF_01034	PF01425	general amidase	-3.32954
RF_01035	PF00069	PLK PLK1 kinase	0.70059
RF_01035	PF07714	PLK PLK1 kinase	0.70059
RF_01035	PF00659	PLK PLK1 kinase	0.70059
RF_01035	PF00659	PLK PLK1 kinase	0.70059
RF_01035	PF14531	PLK PLK1 kinase	0.70059
RF_01038	PF00107	alcohol dehydrogenase	0.64216
RF_01038	PF13602	alcohol dehydrogenase	0.64216
RF_01038	PF08240	alcohol dehydrogenase	0.64216
RF_01040	PF00107	alcohol dehydrogenase	-1.04189
RF_01040	PF08240	alcohol dehydrogenase	-1.04189
RF_01040	PF13602	alcohol dehydrogenase	-1.04189
RF_01041	PF00176	SNF3 family helicase atpase	-
RF_01041	PF04851	SNF3 family helicase atpase	-
RF_01042	PF10914	Transmembrane 97	-0.689507
RF_01043	PF00135	alpha beta-hydrolase	-
RF_01043	PF00135	alpha beta-hydrolase	-
RF_01043	PF00428	alpha beta-hydrolase	-
RF_01043	PF07859	alpha beta-hydrolase	-
RF_01044	PF01753	zinc MYND-type	-
RF_01046	PF00466	60S acidic ribosomal p0	-0.668565
RF_01046	PF00428	60S acidic ribosomal p0	-0.668565
RF_01047	PF02518	histidine kinase	0.536344
RF_01047	PF00072	histidine kinase	0.536344
RF_01047	PF00512	histidine kinase	0.536344
RF_01048	PF00226	and TPR domain	-1.53502
RF_01049	PF01753	zinc MYND-type domain containing	1.04919
RF_01052	PF01694	serine-type endopeptidase	-
RF_01054	PF00319	MADS-box transcription other eukaryote	-0.778834
RF_01058	PF07690	MFS general substrate transporter	-	Major Facilitator Superfamily	Transporter (Stress)
RF_01058	PF06609	MFS general substrate transporter	-	Major Facilitator Superfamily	Transporter (Stress)
RF_01060	PF00382	Transcription factor TFIIIB complex subunit brf1	0.377309
RF_01060	PF00382	Transcription factor TFIIIB complex subunit brf1	0.377309
RF_01060	PF07741	Transcription factor TFIIIB complex subunit brf1	0.377309
RF_01060	PF08271	Transcription factor TFIIIB complex subunit brf1	0.377309
RF_01061	PF01753	zinc MYND-type	-
RF_01063	PF02184	pre-mRNA-splicing factor CLF1	-
RF_01064	PF00226	TPR domain containing heat shock	-
RF_01068	PF00226	TPR domain containing heat shock	-
RF_01069	PF02184	pre-mRNA-splicing factor CLF1	-0.447114
RF_01069	PF02184	pre-mRNA-splicing factor CLF1	-0.447114
RF_01069	PF05843	pre-mRNA-splicing factor CLF1	-0.447114
RF_01071	PF01694	serine-type endopeptidase	-
RF_01072	PF01753	zinc MYND-type domain containing	-
RF_01073	PF00226	Heat shock N-terminal	-0.949266
RF_01074	PF00428	60S acidic ribosomal p0	-0.713351
RF_01076	PF01753	zinc MYND-type	-
RF_01077	PF00135	carotenoid ester lipase precursor	-
RF_01077	PF00135	carotenoid ester lipase precursor	-
RF_01077	PF00428	carotenoid ester lipase precursor	-
RF_01077	PF07859	carotenoid ester lipase precursor	-
RF_01078	PF10914	Transmembrane 97	-0.91005
RF_01079	PF08226	cytoskeleton assembly control Sla1	-
RF_01080	PF00271	lymphoid-specific helicase	-1.42743
RF_01081	PF00107	alcohol dehydrogenase	-2.70755
RF_01081	PF13602	alcohol dehydrogenase	-2.70755
RF_01081	PF08240	alcohol dehydrogenase	-2.70755
RF_01082	PF01753	zinc MYND-type domain containing	-
RF_01083	PF01425	general amidase	-4.16421
RF_01084	PF01425	general amidase	-2.32699
RF_01085	PF00069	serine threonine kinase	-0.500516
RF_01085	PF07714	serine threonine kinase	-0.500516
RF_01085	PF00659	serine threonine kinase	-0.500516
RF_01085	PF00659	serine threonine kinase	-0.500516
RF_01085	PF14531	serine threonine kinase	-0.500516
RF_01086	PF13639	RING finger 44	0.317927
RF_01086	PF12678	RING finger 44	0.317927
RF_01086	PF17123	RING finger 44	0.317927
RF_01086	PF12861	RING finger 44	0.317927
RF_01086	PF00097	RING finger 44	0.317927
RF_01087	PF03914	Ribosome biogenesis Noc4	-
RF_01089	PF00107	alcohol dehydrogenase	1.51551
RF_01089	PF13602	alcohol dehydrogenase	1.51551
RF_01089	PF08240	alcohol dehydrogenase	1.51551
RF_01093	PF08287	DASH subunit Spc19	0.829991
RF_01094	PF00415	X-linked retinitis pigmentosa GTPase regulator	-
RF_01094	PF13540	X-linked retinitis pigmentosa GTPase regulator	-
RF_01094	PF13540	X-linked retinitis pigmentosa GTPase regulator	-
RF_01095	PF04127	phosphopantothenate-cysteine ligase	-
RF_01096	PF02535	solute carrier family 39 (zinc transporter) member 9	-0.879428
RF_01096	PF02535	solute carrier family 39 (zinc transporter) member 9	-0.879428
RF_01097	PF01612	exosome complex exonuclease RRP6	-
RF_01097	PF08066	exosome complex exonuclease RRP6	-
RF_01098	PF05362	ATP-dependent protease La	-0.382229
RF_01098	PF00004	ATP-dependent protease La	-0.382229
RF_01098	PF02190	ATP-dependent protease La	-0.382229
RF_01098	PF07728	ATP-dependent protease La	-0.382229
RF_01098	PF13541	ATP-dependent protease La	-0.382229
RF_01098	PF07724	ATP-dependent protease La	-0.382229
RF_01099	PF00709	Adenylosuccinate synthetase	-
RF_01102	PF06427	glycosyltransferase family 24	-
RF_01103	PF03568	Cysteine peptidase C50	-1.58528
RF_01104	PF04127	phosphopantothenate-cysteine ligase	0.339149
RF_01105	PF00415	RCC1 BLIP-II	-
RF_01105	PF13540	RCC1 BLIP-II	-
RF_01105	PF13540	RCC1 BLIP-II	-
RF_01106	PF08287	DASH subunit Spc19	-
RF_01109	PF01370	nad dependent epimerase	-0.768326
RF_01109	PF01073	nad dependent epimerase	-0.768326
RF_01110	PF00400	phosphatase PP2A regulatory subunit B	-0.472735
RF_01111	PF01846	formin binding	-
RF_01111	PF01846	formin binding	-
RF_01114	PF13540	RCC1 BLIP-II	-
RF_01115	PF00400	WD40 repeat	-
RF_01115	PF00400	WD40 repeat	-
RF_01116	PF03126	RNA polymerase-associated RTF1	-
RF_01118	PF12937	---NA---	-
RF_01121	PF01846	formin binding	-
RF_01126	PF13540	RCC1 BLIP-II	-
RF_01126	PF12937	RCC1 BLIP-II	-
RF_01127	PF00400	WD40 repeat	-
RF_01127	PF00400	WD40 repeat	-
RF_01128	PF03126	plus-3-domain-containing	-
RF_01129	PF12937	---NA---	-
RF_01130	PF12937	---NA---	-
RF_01132	PF00085	disulfide-isomerase A6	-
RF_01132	PF13098	disulfide-isomerase A6	-
RF_01133	PF02516	Oligosaccharyl transferase STT3 subunit	-0.54646
RF_01134	PF01753	zinc MYND-type	-
RF_01135	PF00186	dihydrofolate reductase	-2.23951
RF_01136	PF00270	Pre-mRNA-processing ATP-dependent RNA helicase PRP5	0.405349
RF_01136	PF00271	Pre-mRNA-processing ATP-dependent RNA helicase PRP5	0.405349
RF_01137	PF01425	amidase signature enzyme	-
RF_01141	PF00793	3-deoxy-7-phosphoheptulonate synthase	1.76001
RF_01142	PF01210	NAD-dependent glycerol-3-phosphate dehydrogenase	1.62008
RF_01142	PF07479	NAD-dependent glycerol-3-phosphate dehydrogenase	1.62008
RF_01143	PF00752	PIN domain	-
RF_01143	PF00867	PIN domain	-
RF_01145	PF00731	phosphoribosylaminoimidazole carboxylase	-
RF_01145	PF02222	phosphoribosylaminoimidazole carboxylase	-
RF_01146	PF00830	50S ribosomal l24	-
RF_01148	PF01885	phosphotransferase Tpt1	0.39309
RF_01149	PF13251	Armadillo-type fold domain containing	-0.2956
RF_01150	PF01265	cytochrome c heme-lyase	0.392335
RF_01150	PF01265	cytochrome c heme-lyase	0.392335
RF_01153	PF03981	required for assembly of ubiquinol cytochrome-c reductase complex (cytochrome bc1 complex)	-
RF_01155	PF00566	TBC domain	-
RF_01156	PF01265	cytochrome c heme-lyase	-
RF_01156	PF01265	cytochrome c heme-lyase	-
RF_01159	PF03981	required for assembly of ubiquinol cytochrome-c reductase complex (cytochrome bc1 complex)	-
RF_01162	PF04078	Cell Rcd1	-
RF_01163	PF07690	MFS monocarboxylate transporter	-	Major Facilitator Superfamily	Transporter (Stress)
RF_01165	PF00198	dihydrolipoamide succinyltransferase	-1.39962
RF_01166	PF00198	dihydrolipoamide succinyltransferase	-
RF_01167	PF00198	dihydrolipoamide succinyltransferase	-
RF_01167	PF00364	dihydrolipoamide succinyltransferase	-
RF_01168	PF13934	transporter SEC24	0.373952
RF_01173	PF04493	endonuclease V	-0.596989
RF_01174	PF01105	ER to Golgi transport-related	-0.470261
RF_01175	PF00498	SMAD FHA domain-containing	-
RF_01175	PF17123	SMAD FHA domain-containing	-
RF_01176	PF04193	pq loop repeat	-
RF_01176	PF04193	pq loop repeat	-
RF_01176	PF00810	pq loop repeat	-
RF_01180	PF01154	Hydroxymethylglutaryl- synthase	-1.27705
RF_01180	PF08540	Hydroxymethylglutaryl- synthase	-1.27705
RF_01180	PF08540	Hydroxymethylglutaryl- synthase	-1.27705
RF_01180	PF00152	Hydroxymethylglutaryl- synthase	-1.27705
RF_01181	PF02366	glycosyltransferase family 39	-0.363085
RF_01181	PF16192	glycosyltransferase family 39	-0.363085
RF_01181	PF02815	glycosyltransferase family 39	-0.363085
RF_01181	PF13231	glycosyltransferase family 39	-0.363085
RF_01183	PF00215	orotidine 5 -phosphate decarboxylase	0.61835
RF_01184	PF00723	glycoside hydrolase family 15	0.438078
RF_01185	PF10250	GDP-fucose O-fucosyltransferase	-
RF_01186	PF13832	3 HAT complex component NTO1	-0.45146
RF_01186	PF13771	3 HAT complex component NTO1	-0.45146
RF_01186	PF00439	3 HAT complex component NTO1	-0.45146
RF_01186	PF10513	3 HAT complex component NTO1	-0.45146
RF_01186	PF13831	3 HAT complex component NTO1	-0.45146
RF_01186	PF00628	3 HAT complex component NTO1	-0.45146
RF_01187	PF00241	SPOSA6832_01818, partial	-
RF_01188	PF10513	Bromodomain and PHD finger domain containing 3	-
RF_01188	PF13831	Bromodomain and PHD finger domain containing 3	-
RF_01188	PF13832	Bromodomain and PHD finger domain containing 3	-
RF_01188	PF00628	Bromodomain and PHD finger domain containing 3	-
RF_01189	PF14604	cofilin tropomyosin-type actin-binding	-
RF_01189	PF14604	cofilin tropomyosin-type actin-binding	-
RF_01189	PF00018	cofilin tropomyosin-type actin-binding	-
RF_01189	PF00018	cofilin tropomyosin-type actin-binding	-
RF_01189	PF07653	cofilin tropomyosin-type actin-binding	-
RF_01189	PF07653	cofilin tropomyosin-type actin-binding	-
RF_01189	PF00241	cofilin tropomyosin-type actin-binding	-
RF_01190	PF00018	related actin-binding	-
RF_01190	PF14604	related actin-binding	-
RF_01190	PF07653	related actin-binding	-
RF_01192	PF13229	hypothetical protein RHTO_02318	0.456781
RF_01196	PF03330	endoglucanase V	1.93419
RF_01197	PF03330	endoglucanase V	1.18737
RF_01198	PF00179	ubiquitin-conjugating enzyme E2	-0.587628
RF_01199	PF00179	ubiquitin-conjugating enzyme e2	-0.406528
RF_01200	PF01135	-L-isoaspartate O-methyltransferase	-
RF_01202	PF01135	-L-isoaspartate O-methyltransferase	-
RF_01204	PF00083	MFS sugar transporter	-	Major Facilitator Superfamily	Transporter (Stress)
RF_01204	PF00083	MFS sugar transporter	-	Major Facilitator Superfamily	Transporter (Stress)
RF_01204	PF00083	MFS sugar transporter	-	Major Facilitator Superfamily	Transporter (Stress)
RF_01204	PF00083	MFS sugar transporter	-	Major Facilitator Superfamily	Transporter (Stress)
RF_01204	PF07690	MFS sugar transporter	-	Major Facilitator Superfamily	Transporter (Stress)
RF_01205	PF08325	WLM-domain-containing	-
RF_01206	PF05721	phytanoyl- dioxygenase	-1.85313
RF_01207	PF16815	Proteophosphoglycan 5	-
RF_01208	PF00493	minichromosome maintenance 3	-2.56536
RF_01208	PF17207	minichromosome maintenance 3	-2.56536
RF_01208	PF14551	minichromosome maintenance 3	-2.56536
RF_01208	PF01078	minichromosome maintenance 3	-2.56536
RF_01210	PF00083	Nucleolar 12	-
RF_01211	PF08325	WLM-domain-containing	0.806305
RF_01212	PF05721	phytanoyl- dioxygenase	-2.72651
RF_01213	PF16815	Proteophosphoglycan 5	-
RF_01214	PF00493	minichromosome maintenance 3	-2.34943
RF_01214	PF17207	minichromosome maintenance 3	-2.34943
RF_01214	PF14551	minichromosome maintenance 3	-2.34943
RF_01214	PF01078	minichromosome maintenance 3	-2.34943
RF_01217	PF00651	MATH (meprin and TRAF-C-like) domain	-
RF_01219	PF16420	E1 -activating	-
RF_01219	PF00899	E1 -activating	-
RF_01220	PF00651	MATH (meprin and TRAF-C-like) domain	-
RF_01222	PF00583	acyl- N-acyltransferase	-
RF_01222	PF13508	acyl- N-acyltransferase	-
RF_01223	PF05172	nucleoporin Nup40	0.57248
RF_01226	PF02259	FKBP12-rapamycin complex-associated	1.02061
RF_01226	PF00454	FKBP12-rapamycin complex-associated	1.02061
RF_01226	PF08771	FKBP12-rapamycin complex-associated	1.02061
RF_01226	PF11865	FKBP12-rapamycin complex-associated	1.02061
RF_01226	PF02260	FKBP12-rapamycin complex-associated	1.02061
RF_01227	PF01239	prenylyltransferase	-0.565346
RF_01227	PF01239	prenylyltransferase	-0.565346
RF_01227	PF01239	prenylyltransferase	-0.565346
RF_01227	PF01239	prenylyltransferase	-0.565346
RF_01227	PF01239	prenylyltransferase	-0.565346
RF_01228	PF10375	Golgi matrix	0.736366
RF_01229	PF00125	histone H2A	-
RF_01230	PF00125	histone h2a	-
RF_01230	PF16211	histone h2a	-
RF_01230	PF00808	histone h2a	-
RF_01231	PF01814	cation binding	-
RF_01235	PF01853	acyl- N-acyltransferase	-
RF_01236	PF02826	2-hydroxyacid dehydrogenase	-2.61827
RF_01236	PF00389	2-hydroxyacid dehydrogenase	-2.61827
RF_01236	PF03446	2-hydroxyacid dehydrogenase	-2.61827
RF_01237	PF00125	histone H2A	-
RF_01237	PF16211	histone H2A	-
RF_01237	PF00808	histone H2A	-
RF_01238	PF16211	histone H2A	-
RF_01238	PF00125	histone H2A	-
RF_01239	PF10375	Golgi matrix	-0.674076
RF_01241	PF08033	transporter SEC23	0.329137
RF_01241	PF04815	transporter SEC23	0.329137
RF_01241	PF04811	transporter SEC23	0.329137
RF_01241	PF00626	transporter SEC23	0.329137
RF_01242	PF04981	nonsense-mediated mRNA decay 3	-
RF_01243	PF14780	hypothetical protein RHTO_05840	-
RF_01244	PF16211	Histone H2A	-
RF_01244	PF00125	Histone H2A	-
RF_01244	PF00808	Histone H2A	-
RF_01245	PF00443	cysteine ase	-3.38542
RF_01245	PF13423	cysteine ase	-3.38542
RF_01246	PF00171	aldehyde dehydrogenase	0.843427	Vanillin dehydrogenase	vanillin
RF_01248	PF08584	ribonuclease P 40kDa subunit	-
RF_01249	PF09258	glycosyltransferase family 64	-0.524874
RF_01249	PF13641	glycosyltransferase family 64	-0.524874
RF_01250	PF01380	glucosamine-fructose-6-phosphate aminotransferase	-0.942077
RF_01250	PF01380	glucosamine-fructose-6-phosphate aminotransferase	-0.942077
RF_01250	PF13522	glucosamine-fructose-6-phosphate aminotransferase	-0.942077
RF_01250	PF13537	glucosamine-fructose-6-phosphate aminotransferase	-0.942077
RF_01250	PF13230	glucosamine-fructose-6-phosphate aminotransferase	-0.942077
RF_01251	PF13522	glutamine-fructose-6-phosphate transaminase (isomerizing)	-1.12884
RF_01251	PF13537	glutamine-fructose-6-phosphate transaminase (isomerizing)	-1.12884
RF_01251	PF13230	glutamine-fructose-6-phosphate transaminase (isomerizing)	-1.12884
RF_01254	PF00787	PX-domain-containing	-
RF_01255	PF06201	thioredoxin family Trp26	0.557144
RF_01256	PF09258	glycosyltransferase family 64	-0.409539
RF_01256	PF13641	glycosyltransferase family 64	-0.409539
RF_01257	PF08584	ribonuclease P 40kDa subunit	-
RF_01259	PF00443	cysteine ase	-
RF_01259	PF00443	cysteine ase	-
RF_01259	PF13423	cysteine ase	-
RF_01260	PF00125	histone h2a	-
RF_01260	PF16211	histone h2a	-
RF_01260	PF00808	histone h2a	-
RF_01261	PF14780	hypothetical protein RHTO_05840	-
RF_01262	PF16211	Hta1p	-
RF_01262	PF00125	Hta1p	-
RF_01263	PF00125	histone H2A	-1.42147
RF_01263	PF16211	histone H2A	-1.42147
RF_01263	PF00808	histone H2A	-1.42147
RF_01264	PF02826	2-hydroxyacid dehydrogenase	-1.71439
RF_01264	PF00389	2-hydroxyacid dehydrogenase	-1.71439
RF_01264	PF03446	2-hydroxyacid dehydrogenase	-1.71439
RF_01265	PF01853	acyl- N-acyltransferase	-
RF_01266	PF01239	prenylyltransferase	-
RF_01266	PF01239	prenylyltransferase	-
RF_01266	PF01239	prenylyltransferase	-
RF_01266	PF01239	prenylyltransferase	-
RF_01266	PF01239	prenylyltransferase	-
RF_01267	PF00076	RNA-binding domain-containing	-2.92207
RF_01267	PF00076	RNA-binding domain-containing	-2.92207
RF_01267	PF00076	RNA-binding domain-containing	-2.92207
RF_01268	PF02259	FKBP12-rapamycin complex-associated	1.52149
RF_01268	PF00454	FKBP12-rapamycin complex-associated	1.52149
RF_01268	PF11865	FKBP12-rapamycin complex-associated	1.52149
RF_01268	PF08771	FKBP12-rapamycin complex-associated	1.52149
RF_01269	PF06201	thioredoxin Trp26 family	0.533018
RF_01270	PF01380	glucosamine-fructose-6-phosphate aminotransferase	-0.969313
RF_01272	PF00787	Sorting nexin lst-4	0.55319
RF_01273	PF06201	thioredoxin family Trp26	-
RF_01275	PF06201	thioredoxin Trp26 family	0.677437
RF_01276	PF04588	mitochondrial hypoxia induced domain	-
RF_01277	PF00012	related to SSZ1-regulator involved in pleiotropic drug resistance	-0.47685
RF_01277	PF06723	related to SSZ1-regulator involved in pleiotropic drug resistance	-0.47685
RF_01278	PF00069	CMGC CDK CDC2 kinase	-1.69604
RF_01278	PF07714	CMGC CDK CDC2 kinase	-1.69604
RF_01283	PF00176	SNF2 family helicase	-
RF_01283	PF00271	SNF2 family helicase	-
RF_01284	PF10358	Proteophosphoglycan ppg4	0.961154
RF_01285	PF00172	Zn(2)-C6 fungal-type transcription factor	2.04849
RF_01286	PF00704	glycoside hydrolase family 18	-0.882266
RF_01290	PF04034	pre-rRNA-processing TSR3	-
RF_01290	PF04068	pre-rRNA-processing TSR3	-
RF_01291	PF03357	vacuolar sorting VPS24	1.10473
RF_01292	PF10510	phosphatidylinositol class S	-
RF_01292	PF10510	phosphatidylinositol class S	-
RF_01294	PF16211	---NA---	0.984143
RF_01296	PF00083	MFS SP solute carrier family 2 (myo-inositol transporter) member 13	0.893121
RF_01296	PF16211	MFS SP solute carrier family 2 (myo-inositol transporter) member 13	0.893121
RF_01297	PF16211	Histone H2A	1.04247
RF_01297	PF00125	Histone H2A	1.04247
RF_01298	PF00125	DNA-directed RNA polymerase II subunit rpb1	0.484668
RF_01298	PF05001	DNA-directed RNA polymerase II subunit rpb1	0.484668
RF_01298	PF05001	DNA-directed RNA polymerase II subunit rpb1	0.484668
RF_01298	PF05001	DNA-directed RNA polymerase II subunit rpb1	0.484668
RF_01298	PF05001	DNA-directed RNA polymerase II subunit rpb1	0.484668
RF_01298	PF05001	DNA-directed RNA polymerase II subunit rpb1	0.484668
RF_01298	PF05001	DNA-directed RNA polymerase II subunit rpb1	0.484668
RF_01298	PF05001	DNA-directed RNA polymerase II subunit rpb1	0.484668
RF_01299	PF17405	pre-rrna processing Utp22	-
RF_01299	PF17406	pre-rrna processing Utp22	-
RF_01299	PF17404	pre-rrna processing Utp22	-
RF_01299	PF17407	pre-rrna processing Utp22	-
RF_01299	PF17403	pre-rrna processing Utp22	-
RF_01299	PF03813	pre-rrna processing Utp22	-
RF_01300	PF09365	Thiamine pyrophosphokinase	1.521
RF_01302	PF13516	Co-chaperone mitochondrial	-
RF_01302	PF13516	Co-chaperone mitochondrial	-
RF_01302	PF13516	Co-chaperone mitochondrial	-
RF_01303	PF00883	leucyl aminopeptidase	-1.0423
RF_01303	PF02789	leucyl aminopeptidase	-1.0423
RF_01304	PF03151	ribonuclease III	0.782952
RF_01304	PF08449	ribonuclease III	0.782952
RF_01307	PF00443	cysteine ase	-
RF_01307	PF13423	cysteine ase	-
RF_01307	PF00581	cysteine ase	-
RF_01308	PF00069	mitogen-activated kinase	1.60933
RF_01308	PF07714	mitogen-activated kinase	1.60933
RF_01309	PF00701	dihydrodipicolinate synthase	0.579432
RF_01311	PF13378	enolase C-terminal domain	-	Muconate cycloisomerase	beta-ketoadipate pathway: Catechol branch
RF_01311	PF02746	enolase C-terminal domain	-	Muconate cycloisomerase	beta-ketoadipate pathway: Catechol branch
RF_01313	PF00069	map kinase kpp2	-1.08853
RF_01313	PF07714	map kinase kpp2	-1.08853
RF_01314	PF00132	related to Dynactin 6	-
RF_01315	PF00808	DNA polymerase epsilon subunit 3	-
RF_01316	PF13656	RBP11-like subunits of RNA polymerase	0.350788
RF_01316	PF01193	RBP11-like subunits of RNA polymerase	0.350788
RF_01318	PF03941	Inner centromere ARK-binding domain	-0.794708
RF_01319	PF00172	Zn(2)-C6 fungal-type transcription factor	-1.31929
RF_01321	PF08238	related to SKT5-protoplast regeneration and killer toxin resistance	-
RF_01321	PF08238	related to SKT5-protoplast regeneration and killer toxin resistance	-
RF_01321	PF08238	related to SKT5-protoplast regeneration and killer toxin resistance	-
RF_01321	PF08238	related to SKT5-protoplast regeneration and killer toxin resistance	-
RF_01322	PF10058	lunapark b isoform 1	1.05028
RF_01324	PF13469	hypothetical protein RHOSPDRAFT_29796	1.59546
RF_01325	PF00724	FMN-linked oxidoreductase	-1.0671
RF_01326	PF00742	homoserine dehydrogenase	-0.279637
RF_01326	PF03447	homoserine dehydrogenase	-0.279637
RF_01326	PF09809	homoserine dehydrogenase	-0.279637
RF_01327	PF04811	copii coat	-0.679776
RF_01327	PF08033	copii coat	-0.679776
RF_01327	PF04815	copii coat	-0.679776
RF_01327	PF04810	copii coat	-0.679776
RF_01327	PF00626	copii coat	-0.679776
RF_01328	PF00432	terpenoid cyclases prenyltransferase	-
RF_01328	PF00432	terpenoid cyclases prenyltransferase	-
RF_01328	PF00432	terpenoid cyclases prenyltransferase	-
RF_01328	PF00432	terpenoid cyclases prenyltransferase	-
RF_01328	PF00432	terpenoid cyclases prenyltransferase	-
RF_01329	PF04117	of integral membrane Mpv17 PMP23 family	-0.805697
RF_01330	PF01018	GTP-binding Obg	-
RF_01330	PF01018	GTP-binding Obg	-
RF_01330	PF01926	GTP-binding Obg	-
RF_01331	PF00441	acyl- dehydrogenase	-0.704691
RF_01331	PF00173	acyl- dehydrogenase	-0.704691
RF_01331	PF02770	acyl- dehydrogenase	-0.704691
RF_01331	PF02771	acyl- dehydrogenase	-0.704691
RF_01331	PF08028	acyl- dehydrogenase	-0.704691
RF_01332	PF00012	molecular chaperone	-1.38711
RF_01332	PF00012	molecular chaperone	-1.38711
RF_01332	PF06723	molecular chaperone	-1.38711
RF_01333	PF09365	hypothetical protein RHTO_05795	0.986623
RF_01334	PF17404	pre-rrna processing Utp22	-0.540629
RF_01334	PF17403	pre-rrna processing Utp22	-0.540629
RF_01334	PF03813	pre-rrna processing Utp22	-0.540629
RF_01338	PF07859	kynurenine formamidase	-
RF_01339	PF16507	arm repeat-containing	1.07536
RF_01339	PF11919	arm repeat-containing	1.07536
RF_01340	PF00004	vacuolar sorting-associated 4	0.850103
RF_01340	PF09336	vacuolar sorting-associated 4	0.850103
RF_01340	PF04212	vacuolar sorting-associated 4	0.850103
RF_01340	PF05496	vacuolar sorting-associated 4	0.850103
RF_01341	PF00067	cytochrome P450	-1.37761	Cytochrome P450	Peroxidase
RF_01342	PF00270	ATP-dependent rna helicase has1	-
RF_01342	PF00271	ATP-dependent rna helicase has1	-
RF_01342	PF13959	ATP-dependent rna helicase has1	-
RF_01344	PF00176	DNA repair rad8	-3.13556
RF_01344	PF00145	DNA repair rad8	-3.13556
RF_01344	PF00271	DNA repair rad8	-3.13556
RF_01345	PF00018	that induces appearance of	1.2339
RF_01345	PF14604	that induces appearance of	1.2339
RF_01345	PF07653	that induces appearance of	1.2339
RF_01348	PF07690	MFS transporter	-0.787312	Major Facilitator Superfamily	Transporter (Stress)
RF_01349	PF08209	transcriptional regulation	-
RF_01355	PF10607	lish motif-containing	0.513876
RF_01359	PF12589	probable BUD23- involved in bud-site selection	-
RF_01359	PF08241	probable BUD23- involved in bud-site selection	-
RF_01359	PF13649	probable BUD23- involved in bud-site selection	-
RF_01366	PF03009	glycerophosphoryl diester phosphodiesterase	-
RF_01367	PF08553	cytoplasmic	0.605246
RF_01370	PF00149	serine threonine specific phosphatase	-
RF_01371	PF00572	50S ribosomal l13	-
RF_01373	PF00621	Rho guanyl-nucleotide exchange factor	-0.529015
RF_01374	PF00443	cysteine ase	-
RF_01374	PF13423	cysteine ase	-
RF_01375	PF00106	short-chain dehydrogenase	-	NAD depend dehydrogenase	protocatechuate 4,5-cleavage pathway
RF_01375	PF13561	short-chain dehydrogenase	-	NAD depend dehydrogenase	protocatechuate 4,5-cleavage pathway
RF_01375	PF08659	short-chain dehydrogenase	-	NAD depend dehydrogenase	protocatechuate 4,5-cleavage pathway
RF_01377	PF02487	batten s disease Cln3	0.311261
RF_01378	PF01764	sn1-specific diacylglycerol lipase alpha	-
RF_01383	PF00169	Phospholipid binding	-
RF_01383	PF14604	Phospholipid binding	-
RF_01383	PF00018	Phospholipid binding	-
RF_01383	PF07653	Phospholipid binding	-
RF_01383	PF00536	Phospholipid binding	-
RF_01383	PF07647	Phospholipid binding	-
RF_01385	PF00153	mitochondrial carrier	-
RF_01388	PF01062	Bestrophin UPF0187 family	-0.636303
RF_01389	PF04051	transport particle complex subunit	0.632478
RF_01390	PF00501	long-chain acyl- synthetase	-
RF_01390	PF13193	long-chain acyl- synthetase	-
RF_01391	PF00378	methylglutaconyl- hydratase	1.40734	Feruloyl-CoA hydratase/lyase	Ferulic acid pathway
RF_01391	PF16113	methylglutaconyl- hydratase	1.40734	Feruloyl-CoA hydratase/lyase	Ferulic acid pathway
RF_01393	PF01078	adenylate kinase	-
RF_01396	PF01602	probable alpha-adaptin C	-
RF_01396	PF02296	probable alpha-adaptin C	-
RF_01396	PF02883	probable alpha-adaptin C	-
RF_01401	PF07690	MFS general substrate transporter	-2.23721	Major Facilitator Superfamily	Transporter (Stress)
RF_01402	PF00098	zinc knuckle domain containing	0.69014
RF_01402	PF00098	zinc knuckle domain containing	0.69014
RF_01402	PF00098	zinc knuckle domain containing	0.69014
RF_01402	PF00098	zinc knuckle domain containing	0.69014
RF_01402	PF14392	zinc knuckle domain containing	0.69014
RF_01402	PF14392	zinc knuckle domain containing	0.69014
RF_01402	PF14392	zinc knuckle domain containing	0.69014
RF_01402	PF14392	zinc knuckle domain containing	0.69014
RF_01404	PF00153	mitochondrial carrier	0.552903
RF_01404	PF00153	mitochondrial carrier	0.552903
RF_01404	PF00153	mitochondrial carrier	0.552903
RF_01405	PF13607	succinyl- synthetase alpha subunit	-	Feruloyl-CoA synthetase	Ferulic acid pathway
RF_01405	PF13380	succinyl- synthetase alpha subunit	-	Feruloyl-CoA synthetase	Ferulic acid pathway
RF_01405	PF02629	succinyl- synthetase alpha subunit	-	Feruloyl-CoA synthetase	Ferulic acid pathway
RF_01405	PF00549	succinyl- synthetase alpha subunit	-	Feruloyl-CoA synthetase	Ferulic acid pathway
RF_01406	PF00484	carbonic anhydrase	2.61708
RF_01412	PF07250	copper radical oxidase	-0.805398
RF_01412	PF09118	copper radical oxidase	-0.805398
RF_01416	PF00069	CMGC CDK CDK5 kinase	-
RF_01416	PF07714	CMGC CDK CDK5 kinase	-
RF_01418	PF00656	metacaspase-1	0.432811
RF_01424	PF07064	RIC1-domain-containing	-0.807896
RF_01427	PF02889	Sec63-domain-containing	-
RF_01427	PF00270	Sec63-domain-containing	-
RF_01427	PF04851	Sec63-domain-containing	-
RF_01431	PF07541	translation initiation factor eIF-2 alpha subunit	-
RF_01431	PF00575	translation initiation factor eIF-2 alpha subunit	-
RF_01432	PF13012	COP9 signalosome subunit 6	-
RF_01432	PF01398	COP9 signalosome subunit 6	-
RF_01433	PF05064	Nuclear pore glyco p62	0.474545
RF_01433	PF13634	Nuclear pore glyco p62	0.474545
RF_01433	PF13634	Nuclear pore glyco p62	0.474545
RF_01433	PF13634	Nuclear pore glyco p62	0.474545
RF_01433	PF13634	Nuclear pore glyco p62	0.474545
RF_01433	PF13634	Nuclear pore glyco p62	0.474545
RF_01434	PF02441	flavo	-
RF_01435	PF00155	PLP-dependent transferase	-1.30857
RF_01435	PF01053	PLP-dependent transferase	-1.30857
RF_01435	PF01041	PLP-dependent transferase	-1.30857
RF_01437	PF07250	copper radical oxidase	-
RF_01437	PF09118	copper radical oxidase	-
RF_01438	PF07690	mfs general substrate transporter	-	Major Facilitator Superfamily	Transporter (Stress)
RF_01440	PF10247	mitochondrial genome maintenance	-
RF_01441	PF01743	trna nucleotidyltransferase	-
RF_01442	PF13664	Transmembrane 205	0.880679
RF_01443	PF00285	peroxysomal citrate synthase	-
RF_01444	PF05064	nuclear pore complex Nup62	0.477311
RF_01444	PF13634	nuclear pore complex Nup62	0.477311
RF_01444	PF13634	nuclear pore complex Nup62	0.477311
RF_01444	PF13634	nuclear pore complex Nup62	0.477311
RF_01444	PF13634	nuclear pore complex Nup62	0.477311
RF_01444	PF13634	nuclear pore complex Nup62	0.477311
RF_01445	PF02441	flavo	-
RF_01446	PF00155	PLP-dependent transferase	-1.16347
RF_01446	PF01053	PLP-dependent transferase	-1.16347
RF_01446	PF01041	PLP-dependent transferase	-1.16347
RF_01448	PF07250	copper radical oxidase	-
RF_01448	PF09118	copper radical oxidase	-
RF_01449	PF07690	mfs general substrate transporter	-0.804263	Major Facilitator Superfamily	Transporter (Stress)
RF_01450	PF12697	hypothetical protein RHOSPDRAFT_17685	0.756298
RF_01451	PF10247	mitochondrial genome maintenance	-
RF_01452	PF13664	Transmembrane 205	0.961648
RF_01453	PF00285	peroxysomal citrate synthase	-0.456864
RF_01455	PF06246	Pre-mRNA-splicing factor ISY1	-
RF_01457	PF12907	DUF1909-domain-containing	-0.98804
RF_01457	PF04419	DUF1909-domain-containing	-0.98804
RF_01458	PF02146	DHS-like NAD FAD-binding domain-containing	-1.16116
RF_01465	PF06246	Pre-mRNA-splicing factor ISY1	-
RF_01467	PF01926	mitochondrial GTPase 1	0.718779
RF_01468	PF12937	---NA---	-1.12183
RF_01469	PF07250	copper radical oxidase	-
RF_01469	PF09118	copper radical oxidase	-
RF_01470	PF00400	WD repeat-containing 61	0.294068
RF_01470	PF00400	WD repeat-containing 61	0.294068
RF_01470	PF00400	WD repeat-containing 61	0.294068
RF_01470	PF12894	WD repeat-containing 61	0.294068
RF_01474	PF16015	hypothetical protein RHTO_03535	1.56818
RF_01475	PF10282	extracellular aldonolactonase	-1.7197
RF_01476	PF10282	carboxy-cis,cis-muconate cyclase	1.28672
RF_01477	PF08325	zinc 2-type	-1.24403
RF_01478	PF00199	catalase	-1.61691	Catalase	Related to ROS (Stress)
RF_01478	PF06628	catalase	-1.61691	Catalase	Related to ROS (Stress)
RF_01479	PF00172	transcription factor	-
RF_01479	PF04082	transcription factor	-
RF_01480	PF10256	Uncharacterized conserved	-1.12003
RF_01488	PF00009	translation elongation factor 2	-
RF_01488	PF00679	translation elongation factor 2	-
RF_01488	PF14492	translation elongation factor 2	-
RF_01489	PF05721	Phytanoyl- dioxygenase	-
RF_01490	PF00083	general substrate transporter	-	Major Facilitator Superfamily	Transporter (Stress)
RF_01490	PF07690	general substrate transporter	-	Major Facilitator Superfamily	Transporter (Stress)
RF_01491	PF00929	ribonuclease H	-
RF_01492	PF00069	STE STE11 kinase	-
RF_01492	PF07714	STE STE11 kinase	-
RF_01492	PF07714	STE STE11 kinase	-
RF_01496	PF06687	ph-response regulator	-1.85455
RF_01497	PF01012	Electron transfer flavo alpha subunit	0.869522
RF_01497	PF00766	Electron transfer flavo alpha subunit	0.869522
RF_01498	PF00076	RNA-binding domain-containing	-0.781861
RF_01498	PF00076	RNA-binding domain-containing	-0.781861
RF_01501	PF03364	polyketide cyclase dehydrase and lipid transporter	-0.503658
RF_01504	PF04000	hypothetical protein RHOBADRAFT_51853	-
RF_01505	PF00416	30S ribosomal s13	-
RF_01508	PF01408	myo-inositol 2-dehydrogenase	-0.692202	4-carboxy-2-hydroxymuconate-6-semialdehyde dehydrogenase	protocatechuate 4,5-cleavage pathway
RF_01509	PF00481	serine threonine phosphatase 2C	0.480016
RF_01509	PF00481	serine threonine phosphatase 2C	0.480016
RF_01511	PF01753	zinc MYND-type domain containing	-
RF_01512	PF01990	vacuolar ATP synthase	-
RF_01514	PF02738	xanthine dehydrogenase	-0.784036
RF_01514	PF01315	xanthine dehydrogenase	-0.784036
RF_01514	PF00941	xanthine dehydrogenase	-0.784036
RF_01514	PF03450	xanthine dehydrogenase	-0.784036
RF_01514	PF01799	xanthine dehydrogenase	-0.784036
RF_01514	PF00111	xanthine dehydrogenase	-0.784036
RF_01516	PF03473	molybdenum cofactor sulfurase	-
RF_01516	PF03476	molybdenum cofactor sulfurase	-
RF_01516	PF00266	molybdenum cofactor sulfurase	-
RF_01519	PF00172	hypothetical protein RHOBADRAFT_51860	-1.07968
RF_01521	PF00650	probable SEC14-phosphatidylinositol(PI) phosphatidylcholine(PC) transfer	-
RF_01521	PF03765	probable SEC14-phosphatidylinositol(PI) phosphatidylcholine(PC) transfer	-
RF_01523	PF07986	tubulin folding cofactor C	-
RF_01525	PF01765	ribosome recycling factor	-
RF_01527	PF05721	hypothetical protein I303_08420	0.91841
RF_01528	PF00083	sugar transporter	-	Major Facilitator Superfamily	Transporter (Stress)
RF_01528	PF07690	sugar transporter	-	Major Facilitator Superfamily	Transporter (Stress)
RF_01529	PF01522	glycoside hydrolase deacetylase	-
RF_01530	PF00160	Peptidyl-prolyl cis-trans cyclophilin-type	0.885482
RF_01531	PF10396	tRNA modification GTPase	-
RF_01531	PF12631	tRNA modification GTPase	-
RF_01531	PF01926	tRNA modification GTPase	-
RF_01531	PF00083	tRNA modification GTPase	-
RF_01531	PF02421	tRNA modification GTPase	-
RF_01531	PF00350	tRNA modification GTPase	-
RF_01532	PF01522	glycoside hydrolase deacetylase	-
RF_01533	PF00160	Peptidyl-prolyl cis-trans cyclophilin-type	-
RF_01534	PF10310	tRNA modification GTPase	0.407127
RF_01534	PF10396	tRNA modification GTPase	0.407127
RF_01534	PF12631	tRNA modification GTPase	0.407127
RF_01534	PF01926	tRNA modification GTPase	0.407127
RF_01534	PF02421	tRNA modification GTPase	0.407127
RF_01537	PF14880	hypothetical protein RHOSPDRAFT_33762	-
RF_01538	PF10310	hypothetical protein RHTO_05252	0.39331
RF_01538	PF10310	hypothetical protein RHTO_05252	0.39331
RF_01544	PF08449	UDP-galactose transporter	-0.729743
RF_01545	PF14226	Clavaminate synthase	-
RF_01546	PF09421	Frequency clock	-
RF_01546	PF09421	Frequency clock	-
RF_01550	PF01694	Rhomboid family	-2.13593
RF_01551	PF01566	metal iron transporter	-
RF_01551	PF01566	metal iron transporter	-
RF_01552	PF04749	CCCH finger DNA binding	-0.358068
RF_01552	PF00642	CCCH finger DNA binding	-0.358068
RF_01552	PF00642	CCCH finger DNA binding	-0.358068
RF_01553	PF03330	expansin family	-
RF_01554	PF05793	transcription initiation factor TFIIF subunit alpha	0.673227
RF_01555	PF01593	probable RNA helicase dbp2 (DEAD box )	0.306379
RF_01555	PF01593	probable RNA helicase dbp2 (DEAD box )	0.306379
RF_01555	PF00270	probable RNA helicase dbp2 (DEAD box )	0.306379
RF_01555	PF00271	probable RNA helicase dbp2 (DEAD box )	0.306379
RF_01555	PF13450	probable RNA helicase dbp2 (DEAD box )	0.306379
RF_01558	PF01253	density-regulated DRP1	-
RF_01559	PF01633	choline kinase	-
RF_01559	PF01633	choline kinase	-
RF_01560	PF12937	Proteophosphoglycan ppg4	-
RF_01562	PF00037	probable NADH-ubiquinone oxidoreductase 23 kDa subunit precursor	0.836697
RF_01563	PF01920	Prefoldin beta	0.790257
RF_01564	PF05181	DNA repair rad14	0.342029
RF_01565	PF00106	Levodione reductase	-2.20828	NAD depend dehydrogenase	protocatechuate 4,5-cleavage pathway
RF_01565	PF13561	Levodione reductase	-2.20828	NAD depend dehydrogenase	protocatechuate 4,5-cleavage pathway
RF_01565	PF08659	Levodione reductase	-2.20828	NAD depend dehydrogenase	protocatechuate 4,5-cleavage pathway
RF_01567	PF08571	ER-to-Golgi transport membrane	-
RF_01568	PF12719	condensin complex subunit 3	-1.61541
RF_01569	PF02364	1,3-beta-glucan synthase component FKS1	-0.697705
RF_01569	PF02364	1,3-beta-glucan synthase component FKS1	-0.697705
RF_01569	PF14288	1,3-beta-glucan synthase component FKS1	-0.697705
RF_01571	PF04437	Rint-1 family	-
RF_01572	PF01557	Fumarylacetoacetate hydrolase	-1.65683
RF_01573	PF00083	sugar transporter STL1	-	Major Facilitator Superfamily	Transporter (Stress)
RF_01573	PF07690	sugar transporter STL1	-	Major Facilitator Superfamily	Transporter (Stress)
RF_01575	PF00160	peptidyl-prolyl cis-trans isomerase-like 3	-0.61997
RF_01576	PF00270	ATP-dependent rna helicase dbp2	-0.426886
RF_01576	PF00271	ATP-dependent rna helicase dbp2	-0.426886
RF_01578	PF04437	Rint-1 family	-0.387287
RF_01579	PF01557	Fumarylacetoacetate hydrolase	-1.26061
RF_01580	PF00083	sugar transporter STL1	-	Major Facilitator Superfamily	Transporter (Stress)
RF_01580	PF00083	sugar transporter STL1	-	Major Facilitator Superfamily	Transporter (Stress)
RF_01580	PF07690	sugar transporter STL1	-	Major Facilitator Superfamily	Transporter (Stress)
RF_01582	PF00004	P-loop containing nucleoside triphosphate hydrolase	-1.51955
RF_01582	PF13177	P-loop containing nucleoside triphosphate hydrolase	-1.51955
RF_01582	PF03215	P-loop containing nucleoside triphosphate hydrolase	-1.51955
RF_01582	PF05496	P-loop containing nucleoside triphosphate hydrolase	-1.51955
RF_01584	PF07393	exocyst complex component	-0.886168
RF_01585	PF07393	exocyst complex component	-
RF_01587	PF07093	SGT1 family	-
RF_01587	PF07093	SGT1 family	-
RF_01589	PF00155	PLP-dependent transferase	-
RF_01591	PF00160	peptidyl-prolyl cis-trans isomerase-like 3	-
RF_01592	PF01231	Tryptophan 2,3-dioxygenase	0.392052
RF_01593	PF00270	ATP-dependent rna helicase dbp2	-
RF_01593	PF00271	ATP-dependent rna helicase dbp2	-
RF_01595	PF08442	succinyl- synthetase beta subunit	-
RF_01595	PF00549	succinyl- synthetase beta subunit	-
RF_01595	PF13549	succinyl- synthetase beta subunit	-
RF_01595	PF01071	succinyl- synthetase beta subunit	-
RF_01597	PF00226	chaperone J-domain-containing	-
RF_01598	PF00171	delta-1-pyrroline-5-carboxylate dehydrogenase	-	Vanillin dehydrogenase	vanillin
RF_01599	PF00171	1-pyrroline-5-carboxylate dehydrogenase	0.975882	Vanillin dehydrogenase	vanillin
RF_01599	PF04588	1-pyrroline-5-carboxylate dehydrogenase	0.975882	Vanillin dehydrogenase	vanillin
RF_01600	PF04588	mitochondrial hypoxia responsive domain containing	0.631895
RF_01601	PF01266	D-amino acid oxidase	-	FAD binding domain	Stress response
RF_01601	PF00890	D-amino acid oxidase	-	FAD binding domain	Stress response
RF_01602	PF17237	conserved fungal	-
RF_01603	PF03031	Mitochondrial import inner membrane translocase subunit TIM50	-
RF_01604	PF08038	mitochondrial outer membrane translocase subunit Tom7	-
RF_01609	PF10156	Mediator subunit Med17	-
RF_01610	PF00176	chromatin remodeling complex Chd3	-1.15254
RF_01610	PF00271	chromatin remodeling complex Chd3	-1.15254
RF_01610	PF11496	chromatin remodeling complex Chd3	-1.15254
RF_01610	PF04851	chromatin remodeling complex Chd3	-1.15254
RF_01612	PF06884	DUF1264-domain-containing	1.60255
RF_01613	PF15879	small secreted hesp-767	-
RF_01615	PF01753	---NA---	-
RF_01616	PF10156	Mediator subunit Med17	-
RF_01617	PF00176	chromatin remodeling complex Chd3	-2.11407
RF_01617	PF00176	chromatin remodeling complex Chd3	-2.11407
RF_01617	PF00271	chromatin remodeling complex Chd3	-2.11407
RF_01617	PF11496	chromatin remodeling complex Chd3	-2.11407
RF_01617	PF04851	chromatin remodeling complex Chd3	-2.11407
RF_01619	PF06884	DUF1264-domain-containing	1.5234
RF_01619	PF06884	DUF1264-domain-containing	1.5234
RF_01620	PF00687	60S ribosomal L10A	-
RF_01622	PF03357	probable DID2-class E vacuolar- sorting and endocytosis factor	-
RF_01623	PF00732	GMC oxidoreductase	-0.649272
RF_01623	PF05199	GMC oxidoreductase	-0.649272
RF_01625	PF03357	vacuolar-sorting SNF7	0.665444
RF_01626	PF02678	Pirin domain-containing	-
RF_01628	PF05721	phytanoyl- dioxygenase	-
RF_01629	PF05327	RNA polymerase I-specific transcription initiation factor RRN3	-0.350781
RF_01630	PF00867	DNA repair endonuclease rad2	-
RF_01630	PF00752	DNA repair endonuclease rad2	-
RF_01631	PF00085	thioredoxin	-
RF_01631	PF13098	thioredoxin	-
RF_01631	PF00578	thioredoxin	-
RF_01632	PF00035	ribonuclease III	-
RF_01632	PF14622	ribonuclease III	-
RF_01632	PF00636	ribonuclease III	-
RF_01633	PF05721	phytanoyl- dioxygenase	-0.93975
RF_01634	PF01753	---NA---	-
RF_01635	PF08030	NADPH oxidase isoform 2	2.31102
RF_01635	PF08022	NADPH oxidase isoform 2	2.31102
RF_01635	PF01794	NADPH oxidase isoform 2	2.31102
RF_01636	PF04757	peroxisomal biogenesis factor 10	1.16488
RF_01636	PF13920	peroxisomal biogenesis factor 10	1.16488
RF_01636	PF13923	peroxisomal biogenesis factor 10	1.16488
RF_01636	PF13639	peroxisomal biogenesis factor 10	1.16488
RF_01636	PF00097	peroxisomal biogenesis factor 10	1.16488
RF_01636	PF14447	peroxisomal biogenesis factor 10	1.16488
RF_01636	PF13445	peroxisomal biogenesis factor 10	1.16488
RF_01637	PF01408	oxidoreductase	-4.08825	4-carboxy-2-hydroxymuconate-6-semialdehyde dehydrogenase	protocatechuate 4,5-cleavage pathway
RF_01637	PF02894	oxidoreductase	-4.08825	4-carboxy-2-hydroxymuconate-6-semialdehyde dehydrogenase	protocatechuate 4,5-cleavage pathway
RF_01639	PF01981	PTH2-domain-containing	1.00078
RF_01640	PF00076	serine-arginine RNA binding	-1.15251
RF_01641	PF02538	hydantoinase b oxoprolinase	-0.72157
RF_01642	PF02538	Hydantoinase B oxoprolinase	-
RF_01643	PF08155	GTP binding 4	-
RF_01643	PF06858	GTP binding 4	-
RF_01643	PF01926	GTP binding 4	-
RF_01643	PF02421	GTP binding 4	-
RF_01644	PF02492	cobW-domain-containing	-0.606397
RF_01644	PF07683	cobW-domain-containing	-0.606397
RF_01645	PF15982	peroxisomal membrane 4	-
RF_01647	PF00330	homoaconitate hydratase	-
RF_01648	PF00153	mitochondrial carrier	0.843383
RF_01648	PF00153	mitochondrial carrier	0.843383
RF_01648	PF00153	mitochondrial carrier	0.843383
RF_01649	PF03159	5 -3 exoribonuclease 1	-
RF_01652	PF13563	nucleotide-diphospho-sugar transferase	1.48361
RF_01656	PF00179	ubiquitin-conjugating enzyme E2 4	-
RF_01660	PF08423	DNA repair RAD51	-1.04295
RF_01660	PF00154	DNA repair RAD51	-1.04295
RF_01660	PF13481	DNA repair RAD51	-1.04295
RF_01660	PF06745	DNA repair RAD51	-1.04295
RF_01660	PF14520	DNA repair RAD51	-1.04295
RF_01661	PF00108	acetyl- acyltransferase 2	-	Beta-ketoadipyl-CoA thiolase	beta-ketoadipate pathway: Protocatechuate branch
RF_01661	PF02803	acetyl- acyltransferase 2	-	Beta-ketoadipyl-CoA thiolase	beta-ketoadipate pathway: Protocatechuate branch
RF_01661	PF00109	acetyl- acyltransferase 2	-	Beta-ketoadipyl-CoA thiolase	beta-ketoadipate pathway: Protocatechuate branch
RF_01662	PF00106	sensor histidine kinase response regulator	0.435101	NAD depend dehydrogenase	protocatechuate 4,5-cleavage pathway
RF_01662	PF13561	sensor histidine kinase response regulator	0.435101	NAD depend dehydrogenase	protocatechuate 4,5-cleavage pathway
RF_01662	PF02518	sensor histidine kinase response regulator	0.435101	NAD depend dehydrogenase	protocatechuate 4,5-cleavage pathway
RF_01662	PF00072	sensor histidine kinase response regulator	0.435101	NAD depend dehydrogenase	protocatechuate 4,5-cleavage pathway
RF_01662	PF08659	sensor histidine kinase response regulator	0.435101	NAD depend dehydrogenase	protocatechuate 4,5-cleavage pathway
RF_01662	PF00512	sensor histidine kinase response regulator	0.435101	NAD depend dehydrogenase	protocatechuate 4,5-cleavage pathway
RF_01663	PF01428	AN2-type zinc finger	-0.549546
RF_01664	PF14075	hypothetical protein RHTO_00431	-
RF_01664	PF08729	hypothetical protein RHTO_00431	-
RF_01668	PF09429	Uncharacterized conserved low complexity	0.652294
RF_01668	PF12622	Uncharacterized conserved low complexity	0.652294
RF_01669	PF00788	SH3 domain	-0.340845
RF_01669	PF00018	SH3 domain	-0.340845
RF_01670	PF05277	DUF726 domain	-
RF_01671	PF01502	histidinol dehydrogenase	-
RF_01671	PF01503	histidinol dehydrogenase	-
RF_01671	PF03819	histidinol dehydrogenase	-
RF_01672	PF07690	Benomyl methotrexate resistance	-	Major Facilitator Superfamily	Transporter (Stress)
RF_01672	PF00083	Benomyl methotrexate resistance	-	Major Facilitator Superfamily	Transporter (Stress)
RF_01672	PF06609	Benomyl methotrexate resistance	-	Major Facilitator Superfamily	Transporter (Stress)
RF_01673	PF03935	glycoside hydrolase family 16	-0.779652
RF_01674	PF07738	spindle pole body-associated sad1	-
RF_01674	PF07738	spindle pole body-associated sad1	-
RF_01676	PF04828	hypothetical protein RHOBADRAFT_66229	1.79656
RF_01677	PF04828	hypothetical protein AN958_01848	-
RF_01678	PF07859	esterase lipase	0.749769
RF_01678	PF10340	esterase lipase	0.749769
RF_01679	PF02290	signal recognition SRP9 SRP14 subunit	-
RF_01680	PF00085	thioredoxin	0.599488
RF_01680	PF13098	thioredoxin	0.599488
RF_01680	PF00578	thioredoxin	0.599488
RF_01681	PF04614	peroxisomal biogenesis factor 19	-
RF_01683	PF09731	mitochondrial inner membrane	-0.581222
RF_01687	PF16363	UDP-glucose 4-epimerase	-0.528043
RF_01687	PF01370	UDP-glucose 4-epimerase	-0.528043
RF_01689	PF13920	RING finger domain	-0.54255
RF_01689	PF13639	RING finger domain	-0.54255
RF_01689	PF00097	RING finger domain	-0.54255
RF_01689	PF13923	RING finger domain	-0.54255
RF_01690	PF01984	programmed cell death 5	-
RF_01692	PF00804	syntaxin 1B 2 3	1.62116
RF_01692	PF05739	syntaxin 1B 2 3	1.62116
RF_01693	PF00067	Cytochrome P450	-2.30944	Cytochrome P450	Peroxidase
RF_01695	PF00176	nucleosome remodeling complex ATPase subunit (Snf2h)	1.669
RF_01695	PF00271	nucleosome remodeling complex ATPase subunit (Snf2h)	1.669
RF_01695	PF04851	nucleosome remodeling complex ATPase subunit (Snf2h)	1.669
RF_01695	PF00270	nucleosome remodeling complex ATPase subunit (Snf2h)	1.669
RF_01696	PF00534	glycosyltransferase family 4	0.591132
RF_01696	PF13692	glycosyltransferase family 4	0.591132
RF_01696	PF00535	glycosyltransferase family 4	0.591132
RF_01696	PF13439	glycosyltransferase family 4	0.591132
RF_01696	PF13524	glycosyltransferase family 4	0.591132
RF_01697	PF00013	poly(rC)-binding 2 3 4	0.338151
RF_01697	PF00013	poly(rC)-binding 2 3 4	0.338151
RF_01697	PF00013	poly(rC)-binding 2 3 4	0.338151
RF_01697	PF07650	poly(rC)-binding 2 3 4	0.338151
RF_01698	PF12937	F-box domain containing	-
RF_01698	PF00646	F-box domain containing	-
RF_01699	PF00787	syntaxin	0.739233
RF_01700	PF00320	GATA-binding factor 6-B	-0.397482
RF_01700	PF00320	GATA-binding factor 6-B	-0.397482
RF_01704	PF08390	longevity assurance s LAG1 LAC1	-
RF_01705	PF03798	longevity assurance s LAG1 LAC1	-
RF_01706	PF10607	Macrophage erythroblast attacher isoform 1	0.493746
RF_01708	PF05680	F0 subunit mitochondrial	0.552429
RF_01709	PF01894	UPF0047 family	-
RF_01710	PF00010	Hlh domain containing transcription regulator	0.761159
RF_01713	PF00566	TBC domain Rab GTPase activator	-
RF_01715	PF03798	longevity assurance s LAG1 LAC1	-
RF_01715	PF08390	longevity assurance s LAG1 LAC1	-
RF_01716	PF10607	negative regulation of gluconeogenesis	-
RF_01718	PF05680	F0 subunit mitochondrial	0.263958
RF_01719	PF01894	UPF0047 family	-0.612657
RF_01720	PF00010	Hlh domain containing transcription regulator	0.664657
RF_01721	PF16879	paired amphipathic helix Sin3a	-0.306099
RF_01721	PF02671	paired amphipathic helix Sin3a	-0.306099
RF_01721	PF02671	paired amphipathic helix Sin3a	-0.306099
RF_01721	PF08295	paired amphipathic helix Sin3a	-0.306099
RF_01723	PF11563	Globin domain containing	-0.68957
RF_01724	PF01529	palmitoyltransferase PFA4	-0.321508
RF_01726	PF00450	carboxypeptidase C	0.464222
RF_01728	PF00719	inorganic pyrophosphatase	-0.786096
RF_01729	PF16879	paired amphipathic helix Sin3a	-
RF_01729	PF08295	paired amphipathic helix Sin3a	-
RF_01731	PF11563	Globin domain containing	0.881347
RF_01732	PF01529	palmitoyltransferase PFA4	-
RF_01734	PF00450	carboxypeptidase C	-
RF_01735	PF06110	thioredoxin 5	1.60253
RF_01737	PF03810	ARM repeat-containing	-
RF_01739	PF13668	Rds1	1.34175
RF_01741	PF00576	transthyretin hydroxyisourate hydrolase family	0.43443
RF_01744	PF05724	thiopurine S-methyltransferase	0.455526
RF_01744	PF13649	thiopurine S-methyltransferase	0.455526
RF_01744	PF13847	thiopurine S-methyltransferase	0.455526
RF_01744	PF08241	thiopurine S-methyltransferase	0.455526
RF_01744	PF08242	thiopurine S-methyltransferase	0.455526
RF_01747	PF00106	NAD(P)-binding	-	NAD depend dehydrogenase	protocatechuate 4,5-cleavage pathway
RF_01747	PF13561	NAD(P)-binding	-	NAD depend dehydrogenase	protocatechuate 4,5-cleavage pathway
RF_01748	PF01066	Choline ethanolaminephosphotransferase	0.665002
RF_01749	PF11274	hypothetical protein RHOBADRAFT_52337	1.90735
RF_01750	PF00557	DNA-binding 42 kDa	-
RF_01751	PF02826	phosphoglycerate dehydrogenase	-
RF_01751	PF00389	phosphoglycerate dehydrogenase	-
RF_01752	PF10681	chaperone for folding within the fungal	-
RF_01753	PF00069	CMGC DYRK DYRK2 kinase	0.515855
RF_01753	PF07714	CMGC DYRK DYRK2 kinase	0.515855
RF_01758	PF03810	ARM repeat-containing	-
RF_01759	PF13668	Rds1	1.50772
RF_01761	PF00576	transthyretin hydroxyisourate hydrolase family	-
RF_01762	PF05724	thiopurine S-methyltransferase	1.31126
RF_01762	PF13649	thiopurine S-methyltransferase	1.31126
RF_01762	PF08241	thiopurine S-methyltransferase	1.31126
RF_01762	PF13847	thiopurine S-methyltransferase	1.31126
RF_01762	PF08242	thiopurine S-methyltransferase	1.31126
RF_01764	PF00106	NAD(P)-binding	1.86014	NAD depend dehydrogenase	protocatechuate 4,5-cleavage pathway
RF_01764	PF00106	NAD(P)-binding	1.86014	NAD depend dehydrogenase	protocatechuate 4,5-cleavage pathway
RF_01764	PF13561	NAD(P)-binding	1.86014	NAD depend dehydrogenase	protocatechuate 4,5-cleavage pathway
RF_01764	PF08659	NAD(P)-binding	1.86014	NAD depend dehydrogenase	protocatechuate 4,5-cleavage pathway
RF_01765	PF01066	Choline ethanolaminephosphotransferase	0.568961
RF_01766	PF11274	hypothetical protein RHOBADRAFT_52337	1.9015
RF_01767	PF00557	DNA-binding 42 kDa	-
RF_01768	PF02826	phosphoglycerate dehydrogenase	-0.256618
RF_01768	PF00389	phosphoglycerate dehydrogenase	-0.256618
RF_01769	PF00977	glutamine amidotransferase cyclase	-0.900176
RF_01769	PF00117	glutamine amidotransferase cyclase	-0.900176
RF_01769	PF07685	glutamine amidotransferase cyclase	-0.900176
RF_01769	PF01174	glutamine amidotransferase cyclase	-0.900176
RF_01771	PF10681	chaperone for folding within the fungal	-
RF_01772	PF00069	CMGC DYRK DYRK2 kinase	0.773922
RF_01772	PF07714	CMGC DYRK DYRK2 kinase	0.773922
RF_01773	PF01328	sterigmatocystin biosynthesis peroxidase stcC	-
RF_01776	PF09103	breast cancer 2 susceptibility	-
RF_01776	PF09169	breast cancer 2 susceptibility	-
RF_01777	PF01704	UDP-N-acetylglucosamine pyrophosphorylase	-0.918029
RF_01778	PF02798	glutathione S-transferase	-	Beta-etherase	B-O-4 ligation aryl ether linkages
RF_01778	PF00043	glutathione S-transferase	-	Beta-etherase	B-O-4 ligation aryl ether linkages
RF_01778	PF13417	glutathione S-transferase	-	Beta-etherase	B-O-4 ligation aryl ether linkages
RF_01778	PF13409	glutathione S-transferase	-	Beta-etherase	B-O-4 ligation aryl ether linkages
RF_01778	PF14497	glutathione S-transferase	-	Beta-etherase	B-O-4 ligation aryl ether linkages
RF_01779	PF07690	MFS general substrate transporter	1.70778	Major Facilitator Superfamily	Transporter (Stress)
RF_01780	PF12352	vesicle transport through interaction with t-SNAREs 1	-
RF_01780	PF05008	vesicle transport through interaction with t-SNAREs 1	-
RF_01781	PF08243	chromatin SPT2 family	-
RF_01783	PF09103	breast cancer 2 susceptibility	-1.09276
RF_01783	PF09169	breast cancer 2 susceptibility	-1.09276
RF_01785	PF01704	UDP-N-acetylglucosamine diphosphorylase	-0.695872
RF_01786	PF02798	glutathione S-transferase	0.300157	Beta-etherase	B-O-4 ligation aryl ether linkages
RF_01786	PF00043	glutathione S-transferase	0.300157	Beta-etherase	B-O-4 ligation aryl ether linkages
RF_01786	PF13417	glutathione S-transferase	0.300157	Beta-etherase	B-O-4 ligation aryl ether linkages
RF_01786	PF13409	glutathione S-transferase	0.300157	Beta-etherase	B-O-4 ligation aryl ether linkages
RF_01786	PF14497	glutathione S-transferase	0.300157	Beta-etherase	B-O-4 ligation aryl ether linkages
RF_01787	PF07690	major facilitator superfamily	1.72937	Major Facilitator Superfamily	Transporter (Stress)
RF_01787	PF07690	major facilitator superfamily	1.72937	Major Facilitator Superfamily	Transporter (Stress)
RF_01788	PF12352	vesicle transport through interaction with t-SNAREs 1	0.646381
RF_01788	PF05008	vesicle transport through interaction with t-SNAREs 1	0.646381
RF_01789	PF08243	chromatin SPT2 family	-
RF_01790	PF07842	Sip1 TFIP11 interacting	0.483093
RF_01790	PF01585	Sip1 TFIP11 interacting	0.483093
RF_01790	PF12457	Sip1 TFIP11 interacting	0.483093
RF_01792	PF01061	ABC transporter	0.284151	ATP-binding domain of ABC transporters	Transporter (Stress)
RF_01792	PF00005	ABC transporter	0.284151	ATP-binding domain of ABC transporters	Transporter (Stress)
RF_01793	PF00106	NAD(P)-binding	-	NAD depend dehydrogenase	protocatechuate 4,5-cleavage pathway
RF_01793	PF13561	NAD(P)-binding	-	NAD depend dehydrogenase	protocatechuate 4,5-cleavage pathway
RF_01794	PF00106	NAD(P)-binding	-0.696367	NAD depend dehydrogenase	protocatechuate 4,5-cleavage pathway
RF_01794	PF13561	NAD(P)-binding	-0.696367	NAD depend dehydrogenase	protocatechuate 4,5-cleavage pathway
RF_01796	PF00069	CAMKK ELM kinase	-
RF_01796	PF07714	CAMKK ELM kinase	-
RF_01797	PF00106	NAD(P)-binding	-	NAD depend dehydrogenase	protocatechuate 4,5-cleavage pathway
RF_01797	PF13561	NAD(P)-binding	-	NAD depend dehydrogenase	protocatechuate 4,5-cleavage pathway
RF_01798	PF00106	NAD(P)-binding	-0.626721	NAD depend dehydrogenase	protocatechuate 4,5-cleavage pathway
RF_01798	PF13561	NAD(P)-binding	-0.626721	NAD depend dehydrogenase	protocatechuate 4,5-cleavage pathway
RF_01801	PF04718	related to ATP20-subunit G of mitochondrial F1F0-ATP Synthase	-
RF_01803	PF04718	related to ATP20-subunit G of mitochondrial F1F0-ATP Synthase	-0.292502
RF_01804	PF01070	L-mandelate dehydrogenase	0.570351
RF_01804	PF00173	L-mandelate dehydrogenase	0.570351
RF_01805	PF14226	Clavaminate synthase	-
RF_01805	PF03171	Clavaminate synthase	-
RF_01806	PF01480	RNA-binding 25	-
RF_01806	PF00076	RNA-binding 25	-
RF_01807	PF03171	Clavaminate synthase	-
[truncated: 17,459 more rows]

## Sheet: Lig-Cazy enzymes up (S2.4)
SeqName	Description	Signal Peptide	HMM-based dbCAN2	EC number	Pfam	Pathway based on Pfam	Log2FoldChange	padj
RF_04440	acid phosphatase Vanadium-dependent haloperoxidase	N		EC:3.1.3.4; EC:3.1.3.41; EC:1.11.1.7			5.6869	0
RF_00400	Catalase	N	#N/A	EC:1.11.1.7; EC:1.11.1.6	PF00199	Related to ROS (Stress)	4.48751	0
RF_04169	Major Facilitator Superfamily	N	#N/A		PF07690	Transporter (Stress)	4.30125	0
RF_03750	non-heme iron-dependent demethylase enzyme	N	#N/A		PF00355	0	4.29023	4.20524e-239
RF_04163	Major Facilitator Superfamily	N	#N/A		PF07690	Transporter (Stress)	4.11651	0
RF_07229	Major Facilitator Superfamily	N	#N/A		PF07690	Transporter (Stress)	4.11424	3.80411e-280
RF_07244	Major Facilitator Superfamily	N	#N/A		PF07690	Transporter (Stress)	4.06193	5.68197e-233
RF_15390	Major Facilitator Superfamily	N	#N/A		PF07690	Transporter (Stress)	4.01233	2.08009e-242
RF_14367	Major Facilitator Superfamily	N	#N/A		PF07690	Transporter (Stress)	4.00478	9.72669e-217
RF_12716	non-heme iron-dependent demethylase enzyme	N	#N/A		PF00355	0	3.97144	6.1267e-247
RF_11954	Major Facilitator Superfamily	N	#N/A		PF07690	Transporter (Stress)	3.96703	1.42063e-246
RF_03024	Major Facilitator Superfamily	N	#N/A		PF07690	Transporter (Stress)	3.94088	6.97899e-59
RF_07595	Major Facilitator Superfamily	N	#N/A		PF07690	Transporter (Stress)	3.75426	2.71418e-201
RF_00413	Catalase	N	#N/A	EC:1.11.1.7; EC:1.11.1.6	PF00199	Related to ROS (Stress)	3.66814	2.6437e-257
RF_03083	Cytochrome P450	N	#N/A		PF00067	Peroxidase	3.6076	2.51281e-15
RF_14592	carbohydrate-binding module family 32	Y	GH65				3.54525	5.58004e-245
RF_09580	carbohydrate-binding module family 32	Y	GH65				3.49584	2.00479e-227
RF_01835	NAD depend dehydrogenase	N	#N/A		PF00106	protocatechuate 4,5-cleavage pathway	3.3214	1.95867e-188
RF_09231	ATP-binding domain of ABC transporters	Y	#N/A		PF00005	Transporter (Stress)	3.27431	2.76584e-80
RF_07169	3-oxoadipate enol-lactonase	N	#N/A		PF00561	beta-ketoadipate pathway: Protocatechuate branch	3.17767	2.17045e-21
RF_11076	Beta-ketoadipyl-CoA thiolase	N	#N/A		PF00108	beta-ketoadipate pathway: Protocatechuate branch	3.16881	2.41482e-39
RF_04854	Major Facilitator Superfamily	N	#N/A		PF07690	Transporter (Stress)	3.16603	8.69711e-109
RF_06966	Major Facilitator Superfamily	N	#N/A		PF07690	Transporter (Stress)	2.99724	9.03711e-46
RF_15357	Major Facilitator Superfamily	N	#N/A		PF07690	Transporter (Stress)	2.89803	4.67931e-37
RF_09875	NAD depend dehydrogenase	N	#N/A		PF00106	protocatechuate 4,5-cleavage pathway	2.85869	3.50679e-58
RF_06857	Major Facilitator Superfamily	N	#N/A		PF07690	Transporter (Stress)	2.85736	1.00643e-86
RF_12656	NAD depend dehydrogenase	N	#N/A		PF00106	protocatechuate 4,5-cleavage pathway	2.78867	7.48412e-150
RF_04590	FAD binding domain	N	#N/A		PF00890	Stress response	2.76033	2.2528e-144
RF_07611	Major Facilitator Superfamily	N	#N/A		PF07690	Transporter (Stress)	2.62842	2.9482e-75
RF_02843	NAD depend dehydrogenase	N	#N/A		PF00106	protocatechuate 4,5-cleavage pathway	2.57264	3.96591e-57
RF_00125	FAD binding domain	N	#N/A	EC:1.14.13.8; EC:1.14.13	PF01494	Stress response	2.49812	5.88304e-110
RF_06335	Major Facilitator Superfamily	N	#N/A		PF07690	Transporter (Stress)	2.49442	6.16211e-49
RF_04672	FAD binding domain	N	#N/A		PF00890	Stress response	2.45897	1.09305e-124
RF_03010	Cytochrome P450	N	#N/A		PF00067	Peroxidase	2.43988	5.95147e-08
RF_09211	Major Facilitator Superfamily	N	#N/A		PF07690	Transporter (Stress)	2.40478	0.00019615
RF_05644	Major Facilitator Superfamily	N	#N/A		PF07690	Transporter (Stress)	2.35644	1.77827e-138
RF_06656	FAD binding domain	N	#N/A		PF01494	Stress response	2.3445	3.43029e-30
RF_04796	NAD depend dehydrogenase	N	#N/A		PF00106	protocatechuate 4,5-cleavage pathway	2.29864	1.13755e-07
RF_07782	Galactose-binding domain	N	AA14				2.2608	1.43566e-57
RF_11649	Major Facilitator Superfamily	N	#N/A		PF07690	Transporter (Stress)	2.25757	1.53492e-101
RF_09634	glycoside hydrolase family 16	N	GH16_2				2.17843	3.85976e-74
RF_08339	family 16 glycoside hydrolase	N	GH16_1				2.17107	5.86912e-10
RF_12463	ATP-binding domain of ABC transporters	N	#N/A	EC:3.6.1.3; EC:3.6.1.15	PF00005	Transporter (Stress)	2.15501	1.58642e-103
RF_16597	Major Facilitator Superfamily	N	#N/A		PF07690	Transporter (Stress)	2.12676	5.77574e-24
RF_07678	Cytochrome P450	N	#N/A		PF00067	Peroxidase	2.12608	1.44803e-40
RF_05035	Shikimate dehydrogenase substrate binding domain	N	#N/A	EC:1.1.1.25; EC:1.1.1.282	PF08501	Shikimate pathway	2.06902	1.40833e-44
RF_13258	Peroxidase (AA2)	N	AA2	EC:1.11.1.7	PF00141	Peroxidase	2.06732	2.23427e-69
RF_15827	Catalase	N	#N/A	EC:1.11.1.7; EC:1.11.1.6	PF00199	Related to ROS (Stress)	2.059	0.00531606
RF_07205	Major Facilitator Superfamily	N	#N/A		PF07690	Transporter (Stress)	2.03927	3.07586e-79
RF_03066	Major Facilitator Superfamily	N	#N/A		PF07690	Transporter (Stress)	1.97174	2.57153e-06
RF_16544	FAD binding domain	N	#N/A		PF01565	Stress response	1.95651	6.2574e-59
RF_16537	Major Facilitator Superfamily	N	#N/A		PF07690	Transporter (Stress)	1.94217	3.44235e-36
RF_11236	Aldo/keto reductase family	N	#N/A		PF00248	AKR	1.89799	3.43266e-58
RF_08081	Dye-decolorizing peroxidase	N	#N/A	1.11.1.19	PF04261	Peroxidase	1.87351	0.0264306
RF_13692	NAD depend dehydrogenase	N	#N/A		PF00106	protocatechuate 4,5-cleavage pathway	1.87107	6.78591e-70
RF_01764	NAD depend dehydrogenase	N	#N/A		PF00106	protocatechuate 4,5-cleavage pathway	1.86014	0.00567147
RF_09816	NAD depend dehydrogenase	N	#N/A		PF00106	protocatechuate 4,5-cleavage pathway	1.85076	1.17075e-17
RF_09918	Peroxidase (AA2)	N	AA2	EC:1.11.1.7	PF00141	Peroxidase	1.82943	2.05653e-56
RF_05258	ATP-binding domain of ABC transporters	N	#N/A	EC:3.6.1.3; EC:3.6.1.15	PF00005/PF00664	Transporter (Stress)	1.82122	9.17788e-44
RF_07191	Major Facilitator Superfamily	N	#N/A		PF07690	Transporter (Stress)	1.81583	6.76356e-67
RF_11502	NAD depend dehydrogenase	N	#N/A		PF00106	protocatechuate 4,5-cleavage pathway	1.81464	3.85979e-18
RF_04943	Major Facilitator Superfamily	N	#N/A		PF07690	Transporter (Stress)	1.7977	3.27454e-40
RF_09723	NAD depend dehydrogenase	N	#N/A		PF00106	protocatechuate 4,5-cleavage pathway	1.77815	6.05945e-18
RF_10145	NAD depend dehydrogenase	N	#N/A		PF00106	protocatechuate 4,5-cleavage pathway	1.77334	1.01256e-35
RF_08209	FAD binding domain	N	#N/A		PF01494	Stress response	1.75399	1.18279e-15
RF_07432	Iron/manganese superoxide dismutases, C-terminal domain	Y	#N/A		PF02777/PF00081	SOD	1.74324	0.0340366
RF_00268	ATP-binding domain of ABC transporters	N	#N/A	EC:3.6.1.3; EC:3.6.1.15	PF00005	Transporter (Stress)	1.73617	7.77517e-50
RF_09143	glycogen synthase	N	GT3	EC:2.4.1.11			1.73498	2.58687e-64
RF_01787	Major Facilitator Superfamily	N	#N/A		PF07690	Transporter (Stress)	1.72937	4.38522e-06
RF_13093	Vanillin dehydrogenase	N	#N/A	EC:1.2.1.27	PF00171	vanillin	1.72274	9.14661e-38
RF_01779	Major Facilitator Superfamily	N	#N/A		PF07690	Transporter (Stress)	1.70778	3.70413e-07
RF_09706	Major Facilitator Superfamily	N	#N/A		PF07690	Transporter (Stress)	1.70751	3.46807e-11
RF_11740	NAD depend dehydrogenase	N	#N/A		PF00106	protocatechuate 4,5-cleavage pathway	1.69108	3.47028e-18
RF_06343	Beta-etherase	N	#N/A		PF02798/PF13417	B-O-4 ligation aryl ether linkages	1.68885	6.44792e-55
RF_03166	FAD binding domain	N	#N/A		PF01494	Stress response	1.68726	7.46945e-16
RF_11102	3-oxoadipate enol-lactonase	N	#N/A		PF00561	beta-ketoadipate pathway: Protocatechuate branch	1.68118	4.21569e-39
RF_00868	UDP-galactose glycosyltransferase family 47	N	GT47				1.67065	3.70846e-40
RF_11832	Sterol 3-beta-glucosyltransferase	N	GT1	EC:2.4.1.173			1.65841	1.10737e-64
RF_03730	NAD depend dehydrogenase	N	#N/A		PF00106	protocatechuate 4,5-cleavage pathway	1.6567	7.77573e-31
RF_02256	NAD depend dehydrogenase	N	#N/A		PF00106	protocatechuate 4,5-cleavage pathway	1.63738	1.06549e-57
RF_09569	NAD depend dehydrogenase	N	#N/A		PF00106	protocatechuate 4,5-cleavage pathway	1.62762	3.25729e-52
RF_07773	Galactose-binding domain	Y	AA14				1.60549	8.61609e-35
RF_08952	Major Facilitator Superfamily	N	#N/A		PF07690	Transporter (Stress)	1.59095	0.0296581
RF_14470	glycoside hydrolase family 16	N	GH16_1				1.58831	0.0258353
RF_00381	Six-hairpin glycosidase	Y	GH105				1.57682	2.6863e-19
RF_14343	sterol 3-beta-glucosyltransferase	N	GT1				1.57663	4.74769e-59
RF_16531	NAD depend dehydrogenase	N	#N/A		PF00106	protocatechuate 4,5-cleavage pathway	1.57383	1.34585e-06
RF_00543	NAD depend dehydrogenase	N	#N/A		PF00106	protocatechuate 4,5-cleavage pathway	1.55659	1.11913e-24
RF_12742	NAD depend dehydrogenase	N	#N/A		PF00106	protocatechuate 4,5-cleavage pathway	1.54162	7.9416e-57
RF_17390	glycosyltransferase family 32	N	GT31				1.53343	4.8088e-39
RF_09129	glycogen [starch] synthase	N	GT3	EC:2.4.1.11			1.53285	1.91393e-44
RF_09395	Transmembrane domain of ABC transporters	N	#N/A	EC:3.6.1.3; EC:3.6.1.15	PF00664/PF00005	Transporter (Stress)	1.52897	2.16288e-50
RF_15841	GPI mannosyltransferase 2	Y	GT76				1.52612	1.01082e-08
RF_08111	CAP64 gene product - related	N	CE17				1.52515	2.19669e-21
RF_17356	FAD binding domain	N	#N/A		PF01494	Stress response	1.49546	4.1114e-42
RF_11335	NAD depend dehydrogenase	N	#N/A		PF00106	protocatechuate 4,5-cleavage pathway	1.48769	3.18517e-51
RF_17034	Major Facilitator Superfamily	N	#N/A		PF07690	Transporter (Stress)	1.48516	1.23776e-31
RF_03539	GDP-Man:alpha-1,3- glycosyltransferase family 69	N	GT69				1.48389	3.4841e-07
RF_11603	NAD depend dehydrogenase	N	#N/A		PF00106	protocatechuate 4,5-cleavage pathway	1.48046	4.72143e-44
RF_16962	glycoside hydrolase family 3	Y	GH3				1.47638	0.00198457
RF_09078	Major Facilitator Superfamily	N	#N/A		PF07690	Transporter (Stress)	1.47603	0.017298
RF_10134	NAD depend dehydrogenase	N	#N/A		PF00106	protocatechuate 4,5-cleavage pathway	1.4749	9.76603e-28
RF_03735	Cytochrome P450	N	#N/A		PF00067	Peroxidase	1.47398	1.61184e-41
RF_03638	Cytochrome P450	N		EC:1.11.1.7			1.47209	0.0100649
RF_15437	ATP-binding domain of ABC transporters	N	#N/A	EC:3.6.1.3; EC:3.6.1.15	PF00664/PF00005	Transporter (Stress)	1.46501	1.14072e-31
RF_16431	Six-hairpin glycosidase	Y	GH105				1.46386	1.17105e-22
RF_17310	Major Facilitator Superfamily	N	#N/A		PF07690	Transporter (Stress)	1.45543	1.54662e-05
RF_11425	Aldo/keto reductase family	N	#N/A	EC:1.1.1.2	PF00248	AKR	1.455	7.78554e-37
RF_11042	Transmembrane domain of ABC transporters	N	#N/A	EC:3.6.1.3; EC:3.6.1.15	PF00664/PF00005	Transporter (Stress)	1.44219	1.15643e-47
RF_12743	NAD depend dehydrogenase	N	#N/A		PF00106	protocatechuate 4,5-cleavage pathway	1.43886	1.11402e-52
RF_03065	Major Facilitator Superfamily	N	#N/A		PF07690	Transporter (Stress)	1.42557	0.000394846
RF_17729	Beta-etherase	N	#N/A		PF02798/PF13417	B-O-4 ligation aryl ether linkages	1.4156	2.16019e-17
RF_01391	Feruloyl-CoA hydratase/lyase	N	#N/A		PF00378	Ferulic acid pathway	1.40734	6.13063e-14
RF_09286	Major Facilitator Superfamily	N	#N/A		PF07690	Transporter (Stress)	1.402	0.0161497
RF_06332	Beta-etherase	N	#N/A		PF02798/PF13417	B-O-4 ligation aryl ether linkages	1.37796	1.01847e-32
RF_00800	glycoside hydrolase family 3	Y	GH3				1.37281	0.00131751
RF_11249	Aldo/keto reductase family	N	#N/A		PF00248	AKR	1.3686	1.81085e-26
RF_13659	FAD binding domain	N	#N/A		PF01494	Stress response	1.36295	4.85987e-06
RF_10983	Cytochrome P450	N	#N/A		PF00067	Peroxidase	1.35472	6.77766e-17
RF_10630	Feruloyl-CoA hydratase/lyase	N	#N/A		PF00378	Ferulic acid pathway	1.34354	1.94653e-12
RF_09905	Aldo/keto reductase family	N	#N/A		PF00248	AKR	1.31508	1.76701e-28
RF_14400	GPI mannosyltransferase 2	N	GT76				1.31068	6.45798e-11
RF_03142	Major Facilitator Superfamily	N	#N/A		PF07690	Transporter (Stress)	1.30429	2.08001e-18
RF_10815	Major Facilitator Superfamily	N	#N/A		PF07690	Transporter (Stress)	1.29908	1.5706e-17
RF_16233	Major Facilitator Superfamily	N	#N/A		PF07690	Transporter (Stress)	1.29385	1.88315e-19
RF_09622	Major Facilitator Superfamily	Y	#N/A		PF07690	Transporter (Stress)	1.28498	7.02788e-11
RF_00926	glycoside hydrolase	Y	GH3				1.28477	7.36041e-07
RF_06330	Major Facilitator Superfamily	N	#N/A		PF07690	Transporter (Stress)	1.27565	5.58051e-15
RF_14625	Major Facilitator Superfamily	N	#N/A		PF07690	Transporter (Stress)	1.22506	2.38396e-12
RF_11326	FAD binding domain	N	#N/A		PF01494	Stress response	1.21039	1.25616e-20
RF_16363	ATP-binding domain of ABC transporters	N	#N/A	EC:3.6.1.3; EC:3.6.1.15	PF00005	Transporter (Stress)	1.2085	9.21311e-16
RF_03173	3-oxoadipate enol-lactonase	N	#N/A		PF00561	beta-ketoadipate pathway: Protocatechuate branch	1.20755	6.0282e-30
RF_09992	Galactose-binding domain	Y	AA14				1.20243	2.25237e-13
RF_06146	carbohydrate esterase family 16	Y	CE16				1.20215	7.45644e-26
RF_05396	ATP-binding domain of ABC transporters	N	#N/A	EC:3.6.1.3; EC:3.6.1.15	PF00005	Transporter (Stress)	1.18965	7.04555e-19
RF_00611	NAD depend dehydrogenase	N	#N/A		PF00106	protocatechuate 4,5-cleavage pathway	1.18152	4.61816e-20
RF_10341	Vanillin dehydrogenase	N	#N/A	EC:1.2.1.27	PF00171	vanillin	1.18104	5.03033e-17
RF_15063	polysaccharide lyase family 14	N	PL14_5				1.18072	0.000176008
RF_02725	Aldo/keto reductase family	N	#N/A		PF00248	AKR	1.17761	1.23361e-11
RF_06317	Major Facilitator Superfamily	N	#N/A		PF07690	Transporter (Stress)	1.17524	1.88379e-18
RF_12851	3-oxoadipate enol-lactonase	N	#N/A		PF00561	beta-ketoadipate pathway: Protocatechuate branch	1.17385	5.94044e-12
RF_00229	NAD depend dehydrogenase	N	#N/A		PF00106	protocatechuate 4,5-cleavage pathway	1.1672	5.741e-25
RF_09506	Aldo/keto reductase family	N	#N/A	EC:1.1.1.2	PF00248	AKR	1.14981	1.96863e-32
RF_11336	NAD depend dehydrogenase	N	#N/A		PF00106	protocatechuate 4,5-cleavage pathway	1.14523	2.17733e-31
RF_06916	NAD depend dehydrogenase	N	#N/A		PF00106	protocatechuate 4,5-cleavage pathway	1.14312	9.91103e-26
RF_02470	alpha beta-hydrolase	N	GT2_Glyco_tranf_2_4				1.14299	3.90208e-16
RF_08123	Major Facilitator Superfamily	N	#N/A		PF07690	Transporter (Stress)	1.13585	6.42672e-11
RF_11283	Aldo/keto reductase family	N	#N/A	EC:3.6.1.15	PF00248	AKR	1.12859	3.61621e-22
RF_03956	Catalase	N	#N/A	EC:1.11.1.7	PF00199	Related to ROS (Stress)	1.1243	1.88054e-13
RF_08192	Major Facilitator Superfamily	N	#N/A		PF07690	Transporter (Stress)	1.12031	1.21506e-10
RF_14841	Major Facilitator Superfamily	N	#N/A		PF07690	Transporter (Stress)	1.10334	0.00103298
RF_16412	glycoside hydrolase family 16	Y	GH16_19				1.09674	2.40309e-20
RF_02447	glycosyltransferase family 32	N	GT31				1.08693	3.91988e-12
RF_05963	Major Facilitator Superfamily	N	#N/A		PF07690	Transporter (Stress)	1.08133	3.49888e-16
RF_03147	Major Facilitator Superfamily	N	#N/A		PF07690	Transporter (Stress)	1.07457	3.67887e-13
RF_04784	Shikimate dehydrogenase substrate binding domain	N	#N/A	EC:1.1.1.25; EC:1.1.1.282	PF08501	Shikimate pathway	1.07427	1.02461e-16
RF_03025	Major Facilitator Superfamily	N	#N/A		PF07690	Transporter (Stress)	1.07237	0.000803651
RF_10977	ATP-binding domain of ABC transporters	N	#N/A		PF00005/PF00664	Transporter (Stress)	1.07163	2.22528e-29
RF_11613	NAD depend dehydrogenase	N	#N/A		PF00106	protocatechuate 4,5-cleavage pathway	1.06974	1.01307e-14
RF_17872	Major Facilitator Superfamily	N	#N/A		PF07690	Transporter (Stress)	1.06632	4.12578e-11
RF_16713	Major Facilitator Superfamily	N	#N/A		PF07690	Transporter (Stress)	1.06362	1.13862e-13
RF_09177	ATP-binding domain of ABC transporters	N	#N/A	EC:3.6.1.3; EC:3.6.1.15	PF00005	Transporter (Stress)	1.05899	3.94323e-10
RF_10963	spherulin 4-like cell surface	Y	GH135				1.04917	4.15492e-13
RF_03284	NAD depend dehydrogenase	N	#N/A		PF00106	protocatechuate 4,5-cleavage pathway	1.04335	1.81022e-15
RF_08381	glycoside hydrolase family 16	N	GH16_1				1.03998	0.0270261
RF_06997	NAD depend dehydrogenase	N	#N/A		PF00106	protocatechuate 4,5-cleavage pathway	1.03633	7.30738e-08
RF_10840	glycosyltransferase family 8	N	GT8				1.02655	0.000115936
RF_06579	Major Facilitator Superfamily	N	#N/A		PF07690	Transporter (Stress)	1.02341	1.03496e-14
RF_14705	glycosyltransferase family 8	N	GT8				1.0189	1.95709e-08
RF_10896	3-oxoadipate enol-lactonase	N	#N/A		PF00561	beta-ketoadipate pathway: Protocatechuate branch	1.01541	1.04132e-11
RF_10879	Major Facilitator Superfamily	N	#N/A		PF07690	Transporter (Stress)	1.01167	3.18483e-10
RF_16730	glycoside hydrolase family 15	N	GH15				1.00835	1.85493e-19
RF_09440	Beta-ketoadipyl-CoA thiolase	N	#N/A		PF00108	beta-ketoadipate pathway: Protocatechuate branch	1.00797	3.11233e-07
RF_12489	ATP-binding domain of ABC transporters	N	#N/A	EC:3.6.1.3; EC:3.6.3.43; EC:3.6.1.15	PF00005/PF00664	Transporter (Stress)	1.00499	9.32335e-16
